# Supplementary material for: Prognostic Risk Model of Immune-Related Genes in Colorectal Cancer
Source: Front Genet. 2021 Mar 4;12:619611. doi: 10.3389/fgene.2021.619611 (PMC7970128; doi:10.3389/fgene.2021.619611)
Supplement: Supplementary file 3 [file Table_2.xlsx]

## Sheet: Sheet1
#term ID	term description	observed gene count	background gene count	false discovery rate	matching proteins in your network (IDs)	matching proteins in your network (labels)
hsa04060	Cytokine-cytokine receptor interaction	7	263	0.0013	ENSP00000172229,ENSP00000242208,ENSP00000293825,ENSP00000308815,ENSP00000309338,ENSP00000354416,ENSP00000379140	CCL19,CCL28,CLCF1,CXCL12,INHBA,NGFR,TNFSF12
hsa05200	Pathways in cancer	8	515	0.0065	ENSP00000262904,ENSP00000263734,ENSP00000264498,ENSP00000266970,ENSP00000300305,ENSP00000328169,ENSP00000379140,ENSP00000482457	CDK2,CXCL12,E2F3,EPAS1,FGF2,JAG2,PLCG2,RUNX1
hsa05202	Transcriptional misregulation in cancer	5	169	0.0065	ENSP00000172229,ENSP00000257818,ENSP00000300305,ENSP00000327048,ENSP00000405890	LMO2,MAF,NGFR,PBX1,RUNX1
hsa05206	MicroRNAs in cancer	4	149	0.026	ENSP00000244745,ENSP00000262904,ENSP00000320147,ENSP00000482457	E2F3,EZH2,PLCG2,SOX4
hsa04360	Axon guidance	4	173	0.0355	ENSP00000231721,ENSP00000379140,ENSP00000422591,ENSP00000482457	CXCL12,PLCG2,SEMA3G,SLIT2
hsa04064	NF-kappa B signaling pathway	3	93	0.0466	ENSP00000308815,ENSP00000379140,ENSP00000482457	CCL19,CXCL12,PLCG2
