# Supplementary material for: Prognostic Risk Model of Immune-Related Genes in Colorectal Cancer
Source: Front Genet. 2021 Mar 4;12:619611. doi: 10.3389/fgene.2021.619611 (PMC7970128; doi:10.3389/fgene.2021.619611)
Supplement: Supplementary file 4 [file Table_3.xlsx]

## Sheet: Sheet1
#term ID	term description	observed gene count	background gene count	false discovery rate	matching proteins in your network (IDs)	matching proteins in your network (labels)
GO:0048518	positive regulation of biological process	44	5459	4.4e-11	ENSP00000172229,ENSP00000201031,ENSP00000231509,ENSP00000242208,ENSP00000244745,ENSP00000257818,ENSP00000262904,ENSP00000263317,ENSP00000263734,ENSP00000263754,ENSP00000264498,ENSP00000266970,ENSP00000290271,ENSP00000293825,ENSP00000300305,ENSP00000301633,ENSP00000304133,ENSP00000305416,ENSP00000308815,ENSP00000309338,ENSP00000310170,ENSP00000311733,ENSP00000314807,ENSP00000320147,ENSP00000321999…	BIRC5,CCL19,CCL28,CD79B,CDK2,CLCF1,CMKLR1,COLEC12,CXCL12,E2F3,EPAS1,EZH2,FGF2,FOSL1,FOXP3,GUCA2A,H2AFX,IL1RAP,INHBA,JAG2,KAT2B,KLF4,LMO2,MAF,NGF,NGFR,NOX4,NPR1,NR3C1,PBX1,PLCG2,PTH1R,RUNX1,S1PR1,SCG2,SLIT2,SOX4,SPDEF,SPIB,STC1,TFAP2C,TLR7,TNFSF12,VIP
GO:0042127	regulation of cell population proliferation	26	1594	6.97e-11	ENSP00000172229,ENSP00000201031,ENSP00000242208,ENSP00000244745,ENSP00000262904,ENSP00000263317,ENSP00000263754,ENSP00000264498,ENSP00000266970,ENSP00000293825,ENSP00000301633,ENSP00000304133,ENSP00000305416,ENSP00000308815,ENSP00000309338,ENSP00000310170,ENSP00000320147,ENSP00000321999,ENSP00000328169,ENSP00000356213,ENSP00000357669,ENSP00000358525,ENSP00000363804,ENSP00000365380,ENSP00000379140…	BIRC5,CCL19,CDK2,CLCF1,CXCL12,E2F3,EZH2,FGF2,FOSL1,FOXP3,INHBA,JAG2,KAT2B,KLF4,NGF,NGFR,NOX4,NPR1,PBX1,PTH1R,S1PR1,SCG2,SOX4,TFAP2C,TNFSF12,VIP
GO:0048522	positive regulation of cellular process	41	4898	1.33e-10	ENSP00000172229,ENSP00000201031,ENSP00000231509,ENSP00000242208,ENSP00000244745,ENSP00000257818,ENSP00000262904,ENSP00000263317,ENSP00000263734,ENSP00000263754,ENSP00000264498,ENSP00000266970,ENSP00000293825,ENSP00000300305,ENSP00000301633,ENSP00000304133,ENSP00000305416,ENSP00000308815,ENSP00000309338,ENSP00000310170,ENSP00000311733,ENSP00000314807,ENSP00000320147,ENSP00000321999,ENSP00000327048…	BIRC5,CCL19,CDK2,CLCF1,CMKLR1,COLEC12,CXCL12,E2F3,EPAS1,EZH2,FGF2,FOSL1,FOXP3,GUCA2A,H2AFX,IL1RAP,INHBA,JAG2,KAT2B,KLF4,LMO2,MAF,NGF,NGFR,NOX4,NPR1,NR3C1,PBX1,PLCG2,PTH1R,RUNX1,S1PR1,SCG2,SLIT2,SOX4,SPDEF,SPIB,TFAP2C,TLR7,TNFSF12,VIP
GO:0048583	regulation of response to stimulus	35	3882	5.65e-09	ENSP00000172229,ENSP00000242208,ENSP00000244745,ENSP00000263317,ENSP00000263754,ENSP00000264498,ENSP00000266970,ENSP00000290271,ENSP00000293825,ENSP00000295755,ENSP00000300305,ENSP00000301633,ENSP00000304133,ENSP00000305416,ENSP00000308815,ENSP00000309338,ENSP00000311733,ENSP00000320147,ENSP00000323929,ENSP00000328169,ENSP00000349493,ENSP00000354416,ENSP00000356213,ENSP00000357150,ENSP00000357669…	A2M,BIRC5,CCL19,CCL28,CD1B,CD79B,CDK2,CLCF1,CMKLR1,COLEC12,CXCL12,EZH2,FGF2,FOXP3,GUCA2A,H2AFX,INHBA,JAG2,KAT2B,KLF4,NGF,NGFR,NOX4,NPR1,PLCG2,RETNLB,RUNX1,S1PR1,SCG2,SLIT2,SOX4,STC1,TLR7,TNFSF12,VIP
GO:0031328	positive regulation of cellular biosynthetic process	25	1846	6.3e-09	ENSP00000172229,ENSP00000201031,ENSP00000231509,ENSP00000242208,ENSP00000244745,ENSP00000257818,ENSP00000262904,ENSP00000263317,ENSP00000263734,ENSP00000263754,ENSP00000264498,ENSP00000266970,ENSP00000300305,ENSP00000305416,ENSP00000308815,ENSP00000310170,ENSP00000321999,ENSP00000327048,ENSP00000349493,ENSP00000363149,ENSP00000363804,ENSP00000365380,ENSP00000370034,ENSP00000405890,ENSP00000471921	CCL19,CDK2,E2F3,EPAS1,FGF2,FOSL1,FOXP3,GUCA2A,INHBA,KAT2B,KLF4,LMO2,MAF,NGFR,NOX4,NR3C1,PBX1,PTH1R,RUNX1,S1PR1,SOX4,SPDEF,SPIB,TFAP2C,TLR7
GO:0048523	negative regulation of cellular process	37	4454	6.3e-09	ENSP00000172229,ENSP00000201031,ENSP00000216133,ENSP00000231509,ENSP00000231721,ENSP00000242208,ENSP00000244745,ENSP00000256495,ENSP00000262904,ENSP00000263317,ENSP00000263754,ENSP00000264498,ENSP00000266970,ENSP00000290271,ENSP00000300305,ENSP00000301633,ENSP00000304133,ENSP00000305416,ENSP00000308815,ENSP00000309338,ENSP00000310170,ENSP00000320147,ENSP00000321999,ENSP00000323929,ENSP00000327048…	A2M,BHLHE40,BIRC5,CBX7,CCL19,CCL28,CDK2,CLCF1,CXCL12,E2F3,EZH2,FGF2,FOSL1,FOXP3,H2AFX,INHBA,KAT2B,KLF4,MAF,NGF,NGFR,NOX4,NPR1,NR3C1,PBX1,PLCG2,PTH1R,RUNX1,S1PR1,SCG2,SEMA3G,SLIT2,SOX4,SPDEF,STC1,TFAP2C,VIP
GO:0009893	positive regulation of metabolic process	32	3280	6.38e-09	ENSP00000172229,ENSP00000201031,ENSP00000231509,ENSP00000242208,ENSP00000244745,ENSP00000257818,ENSP00000262904,ENSP00000263317,ENSP00000263734,ENSP00000263754,ENSP00000264498,ENSP00000266970,ENSP00000293825,ENSP00000300305,ENSP00000305416,ENSP00000308815,ENSP00000309338,ENSP00000310170,ENSP00000320147,ENSP00000321999,ENSP00000327048,ENSP00000349493,ENSP00000356213,ENSP00000358525,ENSP00000363149…	CCL19,CDK2,CLCF1,E2F3,EPAS1,EZH2,FGF2,FOSL1,FOXP3,GUCA2A,H2AFX,INHBA,KAT2B,KLF4,LMO2,MAF,NGF,NGFR,NOX4,NR3C1,PBX1,PLCG2,PTH1R,RUNX1,S1PR1,SOX4,SPDEF,SPIB,TFAP2C,TLR7,TNFSF12,VIP
GO:0045935	positive regulation of nucleobase-containing compound metabolic process	24	1770	1.07e-08	ENSP00000172229,ENSP00000201031,ENSP00000231509,ENSP00000242208,ENSP00000244745,ENSP00000257818,ENSP00000262904,ENSP00000263317,ENSP00000263734,ENSP00000263754,ENSP00000264498,ENSP00000266970,ENSP00000300305,ENSP00000305416,ENSP00000309338,ENSP00000310170,ENSP00000327048,ENSP00000349493,ENSP00000363149,ENSP00000363804,ENSP00000365380,ENSP00000405890,ENSP00000434024,ENSP00000471921	CDK2,CLCF1,E2F3,EPAS1,FGF2,FOSL1,FOXP3,GUCA2A,H2AFX,INHBA,KAT2B,KLF4,LMO2,MAF,NGFR,NOX4,NR3C1,PBX1,RUNX1,S1PR1,SOX4,SPDEF,SPIB,TFAP2C
GO:0051173	positive regulation of nitrogen compound metabolic process	30	2946	1.2e-08	ENSP00000172229,ENSP00000201031,ENSP00000231509,ENSP00000242208,ENSP00000244745,ENSP00000257818,ENSP00000262904,ENSP00000263317,ENSP00000263734,ENSP00000263754,ENSP00000264498,ENSP00000266970,ENSP00000293825,ENSP00000300305,ENSP00000305416,ENSP00000308815,ENSP00000309338,ENSP00000310170,ENSP00000320147,ENSP00000327048,ENSP00000349493,ENSP00000356213,ENSP00000358525,ENSP00000363149,ENSP00000363804…	CCL19,CDK2,CLCF1,E2F3,EPAS1,EZH2,FGF2,FOSL1,FOXP3,GUCA2A,H2AFX,INHBA,KAT2B,KLF4,LMO2,MAF,NGF,NGFR,NOX4,NR3C1,PBX1,RUNX1,S1PR1,SOX4,SPDEF,SPIB,TFAP2C,TLR7,TNFSF12,VIP
GO:0048519	negative regulation of biological process	38	4953	1.56e-08	ENSP00000172229,ENSP00000201031,ENSP00000216133,ENSP00000231509,ENSP00000231721,ENSP00000242208,ENSP00000244745,ENSP00000256495,ENSP00000262904,ENSP00000263317,ENSP00000263754,ENSP00000264498,ENSP00000266970,ENSP00000290271,ENSP00000300305,ENSP00000301633,ENSP00000304133,ENSP00000305416,ENSP00000308815,ENSP00000309338,ENSP00000310170,ENSP00000311733,ENSP00000320147,ENSP00000321999,ENSP00000323929…	A2M,BHLHE40,BIRC5,CBX7,CCL19,CCL28,CDK2,CLCF1,CMKLR1,CXCL12,E2F3,EZH2,FGF2,FOSL1,FOXP3,H2AFX,INHBA,KAT2B,KLF4,MAF,NGF,NGFR,NOX4,NPR1,NR3C1,PBX1,PLCG2,PTH1R,RUNX1,S1PR1,SCG2,SEMA3G,SLIT2,SOX4,SPDEF,STC1,TFAP2C,VIP
GO:0031325	positive regulation of cellular metabolic process	30	3060	2.59e-08	ENSP00000172229,ENSP00000201031,ENSP00000231509,ENSP00000242208,ENSP00000244745,ENSP00000257818,ENSP00000262904,ENSP00000263317,ENSP00000263734,ENSP00000263754,ENSP00000264498,ENSP00000266970,ENSP00000300305,ENSP00000305416,ENSP00000308815,ENSP00000309338,ENSP00000310170,ENSP00000320147,ENSP00000321999,ENSP00000327048,ENSP00000349493,ENSP00000358525,ENSP00000363149,ENSP00000363804,ENSP00000365380…	CCL19,CDK2,CLCF1,E2F3,EPAS1,EZH2,FGF2,FOSL1,FOXP3,GUCA2A,H2AFX,INHBA,KAT2B,KLF4,LMO2,MAF,NGF,NGFR,NOX4,NR3C1,PBX1,PLCG2,PTH1R,RUNX1,S1PR1,SOX4,SPDEF,SPIB,TFAP2C,TLR7
GO:0010604	positive regulation of macromolecule metabolic process	30	3081	2.8e-08	ENSP00000172229,ENSP00000201031,ENSP00000231509,ENSP00000242208,ENSP00000244745,ENSP00000257818,ENSP00000262904,ENSP00000263317,ENSP00000263734,ENSP00000263754,ENSP00000264498,ENSP00000266970,ENSP00000293825,ENSP00000300305,ENSP00000305416,ENSP00000308815,ENSP00000309338,ENSP00000310170,ENSP00000320147,ENSP00000327048,ENSP00000356213,ENSP00000358525,ENSP00000363149,ENSP00000363804,ENSP00000365380…	CCL19,CDK2,CLCF1,E2F3,EPAS1,EZH2,FGF2,FOSL1,FOXP3,H2AFX,INHBA,KAT2B,KLF4,LMO2,MAF,NGF,NGFR,NOX4,NR3C1,PBX1,PLCG2,RUNX1,S1PR1,SOX4,SPDEF,SPIB,TFAP2C,TLR7,TNFSF12,VIP
GO:0048869	cellular developmental process	32	3533	2.8e-08	ENSP00000172229,ENSP00000231721,ENSP00000242208,ENSP00000244745,ENSP00000263317,ENSP00000263734,ENSP00000264498,ENSP00000290271,ENSP00000293825,ENSP00000298532,ENSP00000300305,ENSP00000305416,ENSP00000308815,ENSP00000309338,ENSP00000314807,ENSP00000320147,ENSP00000321999,ENSP00000323929,ENSP00000327048,ENSP00000328169,ENSP00000358525,ENSP00000363149,ENSP00000363804,ENSP00000365380,ENSP00000376544…	A2M,CCL19,CD79B,CLCF1,CXCL12,EPAS1,EZH2,FGF2,FOXP3,H2AFX,IL1RAP,INHBA,JAG2,KLF4,MAF,MYH11,NGF,NGFR,NOX4,PBX1,PLCG2,PTH1R,RUNX1,S1PR1,SEMA3G,SLIT2,SNAPC4,SOX4,SPDEF,SPIB,STC1,TNFSF12
GO:0045944	positive regulation of transcription by RNA polymerase II	19	1104	2.84e-08	ENSP00000172229,ENSP00000201031,ENSP00000231509,ENSP00000242208,ENSP00000244745,ENSP00000257818,ENSP00000262904,ENSP00000263734,ENSP00000263754,ENSP00000264498,ENSP00000300305,ENSP00000305416,ENSP00000310170,ENSP00000327048,ENSP00000363149,ENSP00000363804,ENSP00000365380,ENSP00000405890,ENSP00000471921	E2F3,EPAS1,FGF2,FOSL1,FOXP3,INHBA,KAT2B,KLF4,LMO2,MAF,NGFR,NR3C1,PBX1,RUNX1,S1PR1,SOX4,SPDEF,SPIB,TFAP2C
GO:0032502	developmental process	39	5401	2.96e-08	ENSP00000172229,ENSP00000201031,ENSP00000231721,ENSP00000242208,ENSP00000244745,ENSP00000257818,ENSP00000263317,ENSP00000263734,ENSP00000263754,ENSP00000264498,ENSP00000266970,ENSP00000290271,ENSP00000293825,ENSP00000298532,ENSP00000300305,ENSP00000304133,ENSP00000305416,ENSP00000308815,ENSP00000309338,ENSP00000310170,ENSP00000311733,ENSP00000314807,ENSP00000320147,ENSP00000321999,ENSP00000323929…	A2M,CCL19,CD79B,CDK2,CLCF1,CMKLR1,CXCL12,EPAS1,EZH2,FGF2,FOSL1,FOXP3,H2AFX,IL1RAP,INHBA,JAG2,KAT2B,KLF4,LMO2,MAF,MYH11,NGF,NGFR,NOX4,PBX1,PLCG2,PTH1R,RUNX1,S1PR1,SCG2,SEMA3G,SLIT2,SNAPC4,SOX4,SPDEF,SPIB,STC1,TFAP2C,TNFSF12
GO:0010557	positive regulation of macromolecule biosynthetic process	23	1758	3.51e-08	ENSP00000172229,ENSP00000201031,ENSP00000231509,ENSP00000242208,ENSP00000244745,ENSP00000257818,ENSP00000262904,ENSP00000263317,ENSP00000263734,ENSP00000263754,ENSP00000264498,ENSP00000266970,ENSP00000300305,ENSP00000305416,ENSP00000308815,ENSP00000310170,ENSP00000327048,ENSP00000363149,ENSP00000363804,ENSP00000365380,ENSP00000370034,ENSP00000405890,ENSP00000471921	CCL19,CDK2,E2F3,EPAS1,FGF2,FOSL1,FOXP3,INHBA,KAT2B,KLF4,LMO2,MAF,NGFR,NOX4,NR3C1,PBX1,RUNX1,S1PR1,SOX4,SPDEF,SPIB,TFAP2C,TLR7
GO:0048731	system development	34	4144	4.89e-08	ENSP00000172229,ENSP00000201031,ENSP00000231721,ENSP00000242208,ENSP00000244745,ENSP00000263317,ENSP00000263734,ENSP00000263754,ENSP00000264498,ENSP00000290271,ENSP00000293825,ENSP00000300305,ENSP00000304133,ENSP00000305416,ENSP00000308815,ENSP00000309338,ENSP00000310170,ENSP00000311733,ENSP00000314807,ENSP00000320147,ENSP00000321999,ENSP00000327048,ENSP00000328169,ENSP00000358525,ENSP00000363149…	CCL19,CD79B,CLCF1,CMKLR1,CXCL12,EPAS1,EZH2,FGF2,FOSL1,FOXP3,H2AFX,IL1RAP,INHBA,JAG2,KAT2B,KLF4,MAF,MYH11,NGF,NGFR,NOX4,PBX1,PLCG2,PTH1R,RUNX1,S1PR1,SCG2,SEMA3G,SLIT2,SOX4,SPDEF,STC1,TFAP2C,TNFSF12
GO:0030154	cell differentiation	31	3457	6.2e-08	ENSP00000172229,ENSP00000231721,ENSP00000242208,ENSP00000244745,ENSP00000263317,ENSP00000263734,ENSP00000264498,ENSP00000290271,ENSP00000293825,ENSP00000298532,ENSP00000300305,ENSP00000305416,ENSP00000308815,ENSP00000309338,ENSP00000314807,ENSP00000320147,ENSP00000321999,ENSP00000323929,ENSP00000327048,ENSP00000328169,ENSP00000358525,ENSP00000363149,ENSP00000363804,ENSP00000365380,ENSP00000376544…	A2M,CCL19,CD79B,CLCF1,CXCL12,EPAS1,EZH2,FGF2,FOXP3,IL1RAP,INHBA,JAG2,KLF4,MAF,MYH11,NGF,NGFR,NOX4,PBX1,PLCG2,PTH1R,RUNX1,S1PR1,SEMA3G,SLIT2,SNAPC4,SOX4,SPDEF,SPIB,STC1,TNFSF12
GO:0007275	multicellular organism development	36	4726	6.45e-08	ENSP00000172229,ENSP00000201031,ENSP00000231721,ENSP00000242208,ENSP00000244745,ENSP00000257818,ENSP00000263317,ENSP00000263734,ENSP00000263754,ENSP00000264498,ENSP00000266970,ENSP00000290271,ENSP00000293825,ENSP00000300305,ENSP00000304133,ENSP00000305416,ENSP00000308815,ENSP00000309338,ENSP00000310170,ENSP00000311733,ENSP00000314807,ENSP00000320147,ENSP00000321999,ENSP00000327048,ENSP00000328169…	CCL19,CD79B,CDK2,CLCF1,CMKLR1,CXCL12,EPAS1,EZH2,FGF2,FOSL1,FOXP3,H2AFX,IL1RAP,INHBA,JAG2,KAT2B,KLF4,LMO2,MAF,MYH11,NGF,NGFR,NOX4,PBX1,PLCG2,PTH1R,RUNX1,S1PR1,SCG2,SEMA3G,SLIT2,SOX4,SPDEF,STC1,TFAP2C,TNFSF12
GO:0032501	multicellular organismal process	42	6507	6.52e-08	ENSP00000172229,ENSP00000201031,ENSP00000231721,ENSP00000242208,ENSP00000244745,ENSP00000256495,ENSP00000257818,ENSP00000263317,ENSP00000263734,ENSP00000263754,ENSP00000264498,ENSP00000266970,ENSP00000290271,ENSP00000293825,ENSP00000296370,ENSP00000300305,ENSP00000301633,ENSP00000304133,ENSP00000305416,ENSP00000308815,ENSP00000309338,ENSP00000310170,ENSP00000311733,ENSP00000314807,ENSP00000320147…	A2M,BHLHE40,BIRC5,CCL19,CD79B,CDK2,CLCF1,CMKLR1,CXCL12,EPAS1,EZH2,FGF2,FOSL1,FOXP3,GUCA2A,H2AFX,IL1RAP,INHBA,JAG2,KAT2B,KLF4,LMO2,MAF,MYH11,NGF,NGFR,NOX4,NPR1,PBX1,PLCG2,PTH1R,RUNX1,S100P,S1PR1,SCG2,SEMA3G,SLIT2,SOX4,SPDEF,STC1,TFAP2C,TNFSF12
GO:0031326	regulation of cellular biosynthetic process	34	4266	8.97e-08	ENSP00000172229,ENSP00000201031,ENSP00000216133,ENSP00000231509,ENSP00000242208,ENSP00000244745,ENSP00000256495,ENSP00000257818,ENSP00000262904,ENSP00000263317,ENSP00000263734,ENSP00000263754,ENSP00000264498,ENSP00000266970,ENSP00000298532,ENSP00000300305,ENSP00000301633,ENSP00000305416,ENSP00000308815,ENSP00000310170,ENSP00000311733,ENSP00000314807,ENSP00000320147,ENSP00000321999,ENSP00000327048…	BHLHE40,BIRC5,CBX7,CCL19,CDK2,CMKLR1,E2F3,EPAS1,EZH2,FGF2,FOSL1,FOXP3,GUCA2A,H2AFX,IL1RAP,INHBA,KAT2B,KLF4,LMO2,MAF,NGFR,NOX4,NR3C1,NR3C2,PBX1,PTH1R,RUNX1,S1PR1,SNAPC4,SOX4,SPDEF,SPIB,TFAP2C,TLR7
GO:0010469	regulation of signaling receptor activity	14	577	1.04e-07	ENSP00000242208,ENSP00000264498,ENSP00000290271,ENSP00000293825,ENSP00000295755,ENSP00000304133,ENSP00000308815,ENSP00000309338,ENSP00000328169,ENSP00000349493,ENSP00000354416,ENSP00000356213,ENSP00000358525,ENSP00000379140	CCL19,CCL28,CLCF1,CXCL12,FGF2,GUCA2A,INHBA,JAG2,NGF,RETNLB,SCG2,STC1,TNFSF12,VIP
GO:0065009	regulation of molecular function	30	3322	1.04e-07	ENSP00000172229,ENSP00000242208,ENSP00000256495,ENSP00000263317,ENSP00000263754,ENSP00000264498,ENSP00000290271,ENSP00000293825,ENSP00000295755,ENSP00000301633,ENSP00000304133,ENSP00000305416,ENSP00000308815,ENSP00000309338,ENSP00000310170,ENSP00000311733,ENSP00000314807,ENSP00000320147,ENSP00000323929,ENSP00000328169,ENSP00000349493,ENSP00000354416,ENSP00000356213,ENSP00000358525,ENSP00000363804…	A2M,BHLHE40,BIRC5,CCL19,CCL28,CLCF1,CMKLR1,CXCL12,EZH2,FGF2,FOSL1,FOXP3,GUCA2A,IL1RAP,INHBA,JAG2,KAT2B,KLF4,NGF,NGFR,NOX4,PBX1,PLCG2,RETNLB,S1PR1,SCG2,SLIT2,STC1,TNFSF12,VIP
GO:0070887	cellular response to chemical stimulus	27	2672	1.04e-07	ENSP00000172229,ENSP00000231509,ENSP00000242208,ENSP00000244745,ENSP00000257818,ENSP00000263317,ENSP00000263734,ENSP00000263754,ENSP00000264498,ENSP00000266970,ENSP00000290271,ENSP00000293825,ENSP00000301633,ENSP00000304133,ENSP00000305416,ENSP00000308815,ENSP00000309338,ENSP00000311733,ENSP00000314807,ENSP00000320147,ENSP00000350815,ENSP00000354416,ENSP00000358525,ENSP00000363804,ENSP00000379140…	BIRC5,CCL19,CCL28,CDK2,CLCF1,CMKLR1,COLEC12,CXCL12,EPAS1,EZH2,FGF2,IL1RAP,INHBA,KAT2B,KLF4,LMO2,NGF,NGFR,NOX4,NR3C1,NR3C2,S1PR1,SCG2,SLIT2,SOX4,STC1,TNFSF12
GO:0080090	regulation of primary metabolic process	40	5982	1.04e-07	ENSP00000172229,ENSP00000201031,ENSP00000216133,ENSP00000231509,ENSP00000242208,ENSP00000244745,ENSP00000256495,ENSP00000257818,ENSP00000262904,ENSP00000263317,ENSP00000263734,ENSP00000263754,ENSP00000264498,ENSP00000266970,ENSP00000293825,ENSP00000298532,ENSP00000300305,ENSP00000301633,ENSP00000305416,ENSP00000308815,ENSP00000309338,ENSP00000310170,ENSP00000311733,ENSP00000314807,ENSP00000320147…	A2M,BHLHE40,BIRC5,CBX7,CCL19,CDK2,CLCF1,CMKLR1,E2F3,EPAS1,EZH2,FGF2,FOSL1,FOXP3,GUCA2A,H2AFX,IL1RAP,INHBA,KAT2B,KLF4,LMO2,MAF,NGF,NGFR,NOX4,NR3C1,NR3C2,PBX1,PTH1R,RUNX1,S1PR1,SLIT2,SNAPC4,SOX4,SPDEF,SPIB,TFAP2C,TLR7,TNFSF12,VIP
GO:0050789	regulation of biological process	53	11116	1.38e-07	ENSP00000172229,ENSP00000201031,ENSP00000216133,ENSP00000231509,ENSP00000231721,ENSP00000242208,ENSP00000244745,ENSP00000256495,ENSP00000257818,ENSP00000262904,ENSP00000263317,ENSP00000263734,ENSP00000263754,ENSP00000264498,ENSP00000266970,ENSP00000290271,ENSP00000293825,ENSP00000295755,ENSP00000298532,ENSP00000300305,ENSP00000301633,ENSP00000304133,ENSP00000305416,ENSP00000308815,ENSP00000309338…	A2M,BHLHE40,BIRC5,CBX7,CCL19,CCL28,CD1B,CD79B,CDK2,CLCF1,CMKLR1,COLEC12,CXCL12,E2F3,EPAS1,EZH2,FGF2,FOSL1,FOXP3,GUCA2A,H2AFX,IL1RAP,INHBA,JAG2,KAT2B,KLF4,LMO2,MAF,NGF,NGFR,NOX4,NPR1,NR3C1,NR3C2,PBX1,PLCG2,PTGDS,PTH1R,RETNLB,RUNX1,S1PR1,SCG2,SEMA3G,SLIT2,SNAPC4,SOX4,SPDEF,SPIB,STC1,TFAP2C,TLR7,TNFSF12,VIP
GO:0031323	regulation of cellular metabolic process	40	6082	1.41e-07	ENSP00000172229,ENSP00000201031,ENSP00000216133,ENSP00000231509,ENSP00000242208,ENSP00000244745,ENSP00000256495,ENSP00000257818,ENSP00000262904,ENSP00000263317,ENSP00000263734,ENSP00000263754,ENSP00000264498,ENSP00000266970,ENSP00000298532,ENSP00000300305,ENSP00000301633,ENSP00000305416,ENSP00000308815,ENSP00000309338,ENSP00000310170,ENSP00000311733,ENSP00000314807,ENSP00000320147,ENSP00000321999…	A2M,BHLHE40,BIRC5,CBX7,CCL19,CDK2,CLCF1,CMKLR1,E2F3,EPAS1,EZH2,FGF2,FOSL1,FOXP3,GUCA2A,H2AFX,IL1RAP,INHBA,KAT2B,KLF4,LMO2,MAF,NGF,NGFR,NOX4,NR3C1,NR3C2,PBX1,PLCG2,PTH1R,RUNX1,S1PR1,SLIT2,SNAPC4,SOX4,SPDEF,SPIB,TFAP2C,TLR7,VIP
GO:0019219	regulation of nucleobase-containing compound metabolic process	33	4133	1.45e-07	ENSP00000172229,ENSP00000201031,ENSP00000216133,ENSP00000231509,ENSP00000242208,ENSP00000244745,ENSP00000256495,ENSP00000257818,ENSP00000262904,ENSP00000263317,ENSP00000263734,ENSP00000263754,ENSP00000264498,ENSP00000266970,ENSP00000298532,ENSP00000300305,ENSP00000301633,ENSP00000305416,ENSP00000309338,ENSP00000310170,ENSP00000311733,ENSP00000314807,ENSP00000320147,ENSP00000327048,ENSP00000349493…	BHLHE40,BIRC5,CBX7,CDK2,CLCF1,CMKLR1,E2F3,EPAS1,EZH2,FGF2,FOSL1,FOXP3,GUCA2A,H2AFX,IL1RAP,INHBA,KAT2B,KLF4,LMO2,MAF,NGFR,NOX4,NR3C1,NR3C2,PBX1,RUNX1,S1PR1,SNAPC4,SOX4,SPDEF,SPIB,TFAP2C,VIP
GO:0045893	positive regulation of transcription, DNA-templated	20	1435	1.52e-07	ENSP00000172229,ENSP00000201031,ENSP00000231509,ENSP00000242208,ENSP00000244745,ENSP00000257818,ENSP00000262904,ENSP00000263734,ENSP00000263754,ENSP00000264498,ENSP00000266970,ENSP00000300305,ENSP00000305416,ENSP00000310170,ENSP00000327048,ENSP00000363149,ENSP00000363804,ENSP00000365380,ENSP00000405890,ENSP00000471921	CDK2,E2F3,EPAS1,FGF2,FOSL1,FOXP3,INHBA,KAT2B,KLF4,LMO2,MAF,NGFR,NR3C1,PBX1,RUNX1,S1PR1,SOX4,SPDEF,SPIB,TFAP2C
GO:0051171	regulation of nitrogen compound metabolic process	39	5827	1.67e-07	ENSP00000172229,ENSP00000201031,ENSP00000216133,ENSP00000231509,ENSP00000242208,ENSP00000244745,ENSP00000256495,ENSP00000257818,ENSP00000262904,ENSP00000263317,ENSP00000263734,ENSP00000263754,ENSP00000264498,ENSP00000266970,ENSP00000293825,ENSP00000298532,ENSP00000300305,ENSP00000301633,ENSP00000305416,ENSP00000308815,ENSP00000309338,ENSP00000310170,ENSP00000311733,ENSP00000314807,ENSP00000320147…	A2M,BHLHE40,BIRC5,CBX7,CCL19,CDK2,CLCF1,CMKLR1,E2F3,EPAS1,EZH2,FGF2,FOSL1,FOXP3,GUCA2A,H2AFX,IL1RAP,INHBA,KAT2B,KLF4,LMO2,MAF,NGF,NGFR,NOX4,NR3C1,NR3C2,PBX1,RUNX1,S1PR1,SLIT2,SNAPC4,SOX4,SPDEF,SPIB,TFAP2C,TLR7,TNFSF12,VIP
GO:0002376	immune system process	25	2370	1.91e-07	ENSP00000172229,ENSP00000242208,ENSP00000244745,ENSP00000263734,ENSP00000293825,ENSP00000296370,ENSP00000300305,ENSP00000304133,ENSP00000305416,ENSP00000308815,ENSP00000309338,ENSP00000311733,ENSP00000314807,ENSP00000328169,ENSP00000354416,ENSP00000356213,ENSP00000357150,ENSP00000363804,ENSP00000365380,ENSP00000370034,ENSP00000376544,ENSP00000379140,ENSP00000383115,ENSP00000405890,ENSP00000482457	CCL19,CCL28,CD1B,CD79B,CLCF1,CMKLR1,COLEC12,CXCL12,EPAS1,FOXP3,IL1RAP,INHBA,JAG2,KLF4,NGFR,PBX1,PLCG2,RUNX1,S100P,S1PR1,SCG2,SOX4,TLR7,TNFSF12,VIP
GO:0051239	regulation of multicellular organismal process	27	2788	1.92e-07	ENSP00000172229,ENSP00000231721,ENSP00000242208,ENSP00000257818,ENSP00000263734,ENSP00000263754,ENSP00000264498,ENSP00000290271,ENSP00000293825,ENSP00000300305,ENSP00000305416,ENSP00000308815,ENSP00000309338,ENSP00000311733,ENSP00000314807,ENSP00000320147,ENSP00000327048,ENSP00000357669,ENSP00000358525,ENSP00000360687,ENSP00000363804,ENSP00000365380,ENSP00000370034,ENSP00000379140,ENSP00000405890…	CCL19,CLCF1,CMKLR1,CXCL12,EPAS1,EZH2,FGF2,FOXP3,IL1RAP,INHBA,KAT2B,KLF4,LMO2,MAF,NGF,NGFR,NPR1,PBX1,PLCG2,PTGDS,RUNX1,S1PR1,SEMA3G,SLIT2,STC1,TLR7,TNFSF12
GO:0008284	positive regulation of cell population proliferation	16	878	2.16e-07	ENSP00000244745,ENSP00000262904,ENSP00000264498,ENSP00000266970,ENSP00000293825,ENSP00000301633,ENSP00000304133,ENSP00000305416,ENSP00000308815,ENSP00000309338,ENSP00000310170,ENSP00000321999,ENSP00000356213,ENSP00000365380,ENSP00000379140,ENSP00000405890	BIRC5,CCL19,CDK2,CLCF1,CXCL12,E2F3,FGF2,FOSL1,FOXP3,PBX1,PTH1R,S1PR1,SCG2,SOX4,TNFSF12,VIP
GO:0019222	regulation of metabolic process	41	6516	2.16e-07	ENSP00000172229,ENSP00000201031,ENSP00000216133,ENSP00000231509,ENSP00000242208,ENSP00000244745,ENSP00000256495,ENSP00000257818,ENSP00000262904,ENSP00000263317,ENSP00000263734,ENSP00000263754,ENSP00000264498,ENSP00000266970,ENSP00000293825,ENSP00000298532,ENSP00000300305,ENSP00000301633,ENSP00000305416,ENSP00000308815,ENSP00000309338,ENSP00000310170,ENSP00000311733,ENSP00000314807,ENSP00000320147…	A2M,BHLHE40,BIRC5,CBX7,CCL19,CDK2,CLCF1,CMKLR1,E2F3,EPAS1,EZH2,FGF2,FOSL1,FOXP3,GUCA2A,H2AFX,IL1RAP,INHBA,KAT2B,KLF4,LMO2,MAF,NGF,NGFR,NOX4,NR3C1,NR3C2,PBX1,PLCG2,PTH1R,RUNX1,S1PR1,SLIT2,SNAPC4,SOX4,SPDEF,SPIB,TFAP2C,TLR7,TNFSF12,VIP
GO:0009966	regulation of signal transduction	28	3033	2.17e-07	ENSP00000242208,ENSP00000244745,ENSP00000263317,ENSP00000263754,ENSP00000264498,ENSP00000266970,ENSP00000290271,ENSP00000293825,ENSP00000295755,ENSP00000300305,ENSP00000301633,ENSP00000304133,ENSP00000308815,ENSP00000309338,ENSP00000311733,ENSP00000320147,ENSP00000323929,ENSP00000328169,ENSP00000349493,ENSP00000354416,ENSP00000356213,ENSP00000357669,ENSP00000358525,ENSP00000363804,ENSP00000365380…	A2M,BIRC5,CCL19,CCL28,CDK2,CLCF1,CMKLR1,CXCL12,EZH2,FGF2,FOXP3,GUCA2A,INHBA,JAG2,KAT2B,KLF4,NGF,NOX4,NPR1,RETNLB,RUNX1,SCG2,SLIT2,SOX4,STC1,TLR7,TNFSF12,VIP
GO:0010033	response to organic substance	27	2815	2.17e-07	ENSP00000172229,ENSP00000231509,ENSP00000242208,ENSP00000244745,ENSP00000257818,ENSP00000263317,ENSP00000263754,ENSP00000264498,ENSP00000266970,ENSP00000290271,ENSP00000293825,ENSP00000296370,ENSP00000301633,ENSP00000305416,ENSP00000308815,ENSP00000309338,ENSP00000310170,ENSP00000311733,ENSP00000314807,ENSP00000320147,ENSP00000350815,ENSP00000358525,ENSP00000363804,ENSP00000379140,ENSP00000383115…	BIRC5,CCL19,CDK2,CLCF1,CMKLR1,COLEC12,CXCL12,EZH2,FGF2,FOSL1,IL1RAP,INHBA,KAT2B,KLF4,LMO2,NGF,NGFR,NOX4,NR3C1,NR3C2,PLCG2,S100P,S1PR1,SLIT2,SOX4,STC1,TNFSF12
GO:0010628	positive regulation of gene expression	22	1826	2.17e-07	ENSP00000172229,ENSP00000201031,ENSP00000231509,ENSP00000242208,ENSP00000244745,ENSP00000257818,ENSP00000262904,ENSP00000263734,ENSP00000263754,ENSP00000264498,ENSP00000266970,ENSP00000300305,ENSP00000305416,ENSP00000310170,ENSP00000327048,ENSP00000356213,ENSP00000358525,ENSP00000363149,ENSP00000363804,ENSP00000365380,ENSP00000405890,ENSP00000471921	CDK2,E2F3,EPAS1,FGF2,FOSL1,FOXP3,INHBA,KAT2B,KLF4,LMO2,MAF,NGF,NGFR,NR3C1,PBX1,RUNX1,S1PR1,SOX4,SPDEF,SPIB,TFAP2C,VIP
GO:0048584	positive regulation of response to stimulus	23	2054	2.97e-07	ENSP00000242208,ENSP00000244745,ENSP00000263317,ENSP00000263754,ENSP00000264498,ENSP00000293825,ENSP00000304133,ENSP00000305416,ENSP00000308815,ENSP00000309338,ENSP00000311733,ENSP00000320147,ENSP00000328169,ENSP00000357669,ENSP00000358525,ENSP00000365380,ENSP00000370034,ENSP00000376544,ENSP00000379140,ENSP00000383115,ENSP00000422591,ENSP00000434024,ENSP00000482457	CCL19,CD79B,CLCF1,CMKLR1,COLEC12,CXCL12,EZH2,FGF2,FOXP3,H2AFX,INHBA,JAG2,KAT2B,NGF,NOX4,NPR1,PLCG2,S1PR1,SCG2,SLIT2,SOX4,TLR7,TNFSF12
GO:0006366	transcription by RNA polymerase II	15	784	3.13e-07	ENSP00000201031,ENSP00000231509,ENSP00000244745,ENSP00000257818,ENSP00000262904,ENSP00000263734,ENSP00000263754,ENSP00000298532,ENSP00000300305,ENSP00000310170,ENSP00000327048,ENSP00000350815,ENSP00000363804,ENSP00000405890,ENSP00000471921	E2F3,EPAS1,FOSL1,KAT2B,KLF4,LMO2,MAF,NR3C1,NR3C2,PBX1,RUNX1,SNAPC4,SOX4,SPIB,TFAP2C
GO:0050794	regulation of cellular process	51	10484	3.68e-07	ENSP00000172229,ENSP00000201031,ENSP00000216133,ENSP00000231509,ENSP00000231721,ENSP00000242208,ENSP00000244745,ENSP00000256495,ENSP00000257818,ENSP00000262904,ENSP00000263317,ENSP00000263734,ENSP00000263754,ENSP00000264498,ENSP00000266970,ENSP00000290271,ENSP00000293825,ENSP00000295755,ENSP00000298532,ENSP00000300305,ENSP00000301633,ENSP00000304133,ENSP00000305416,ENSP00000308815,ENSP00000309338…	A2M,BHLHE40,BIRC5,CBX7,CCL19,CCL28,CD79B,CDK2,CLCF1,CMKLR1,COLEC12,CXCL12,E2F3,EPAS1,EZH2,FGF2,FOSL1,FOXP3,GUCA2A,H2AFX,IL1RAP,INHBA,JAG2,KAT2B,KLF4,LMO2,MAF,NGF,NGFR,NOX4,NPR1,NR3C1,NR3C2,PBX1,PLCG2,PTH1R,RETNLB,RUNX1,S1PR1,SCG2,SEMA3G,SLIT2,SNAPC4,SOX4,SPDEF,SPIB,STC1,TFAP2C,TLR7,TNFSF12,VIP
GO:0048513	animal organ development	27	2926	4.1e-07	ENSP00000201031,ENSP00000242208,ENSP00000244745,ENSP00000263317,ENSP00000263734,ENSP00000263754,ENSP00000264498,ENSP00000290271,ENSP00000300305,ENSP00000305416,ENSP00000308815,ENSP00000309338,ENSP00000310170,ENSP00000320147,ENSP00000321999,ENSP00000327048,ENSP00000328169,ENSP00000363149,ENSP00000363804,ENSP00000365380,ENSP00000376544,ENSP00000379140,ENSP00000379616,ENSP00000405890,ENSP00000422591…	CCL19,CD79B,CLCF1,CXCL12,EPAS1,EZH2,FGF2,FOSL1,FOXP3,H2AFX,INHBA,JAG2,KAT2B,KLF4,MAF,MYH11,NOX4,PBX1,PLCG2,PTH1R,RUNX1,S1PR1,SLIT2,SOX4,SPDEF,STC1,TFAP2C
GO:0060255	regulation of macromolecule metabolic process	39	6072	4.13e-07	ENSP00000172229,ENSP00000201031,ENSP00000216133,ENSP00000231509,ENSP00000242208,ENSP00000244745,ENSP00000256495,ENSP00000257818,ENSP00000262904,ENSP00000263317,ENSP00000263734,ENSP00000263754,ENSP00000264498,ENSP00000266970,ENSP00000293825,ENSP00000298532,ENSP00000300305,ENSP00000301633,ENSP00000305416,ENSP00000308815,ENSP00000309338,ENSP00000310170,ENSP00000311733,ENSP00000314807,ENSP00000320147…	A2M,BHLHE40,BIRC5,CBX7,CCL19,CDK2,CLCF1,CMKLR1,E2F3,EPAS1,EZH2,FGF2,FOSL1,FOXP3,H2AFX,IL1RAP,INHBA,KAT2B,KLF4,LMO2,MAF,NGF,NGFR,NOX4,NR3C1,NR3C2,PBX1,PLCG2,RUNX1,S1PR1,SLIT2,SNAPC4,SOX4,SPDEF,SPIB,TFAP2C,TLR7,TNFSF12,VIP
GO:0010556	regulation of macromolecule biosynthetic process	32	4143	4.81e-07	ENSP00000172229,ENSP00000201031,ENSP00000216133,ENSP00000231509,ENSP00000242208,ENSP00000244745,ENSP00000256495,ENSP00000257818,ENSP00000262904,ENSP00000263317,ENSP00000263734,ENSP00000263754,ENSP00000264498,ENSP00000266970,ENSP00000298532,ENSP00000300305,ENSP00000301633,ENSP00000305416,ENSP00000308815,ENSP00000310170,ENSP00000311733,ENSP00000314807,ENSP00000320147,ENSP00000327048,ENSP00000350815…	BHLHE40,BIRC5,CBX7,CCL19,CDK2,CMKLR1,E2F3,EPAS1,EZH2,FGF2,FOSL1,FOXP3,H2AFX,IL1RAP,INHBA,KAT2B,KLF4,LMO2,MAF,NGFR,NOX4,NR3C1,NR3C2,PBX1,RUNX1,S1PR1,SNAPC4,SOX4,SPDEF,SPIB,TFAP2C,TLR7
GO:0051254	positive regulation of RNA metabolic process	20	1596	5.82e-07	ENSP00000172229,ENSP00000201031,ENSP00000231509,ENSP00000242208,ENSP00000244745,ENSP00000257818,ENSP00000262904,ENSP00000263734,ENSP00000263754,ENSP00000264498,ENSP00000266970,ENSP00000300305,ENSP00000305416,ENSP00000310170,ENSP00000327048,ENSP00000363149,ENSP00000363804,ENSP00000365380,ENSP00000405890,ENSP00000471921	CDK2,E2F3,EPAS1,FGF2,FOSL1,FOXP3,INHBA,KAT2B,KLF4,LMO2,MAF,NGFR,NR3C1,PBX1,RUNX1,S1PR1,SOX4,SPDEF,SPIB,TFAP2C
GO:0007166	cell surface receptor signaling pathway	23	2198	8.81e-07	ENSP00000172229,ENSP00000242208,ENSP00000244745,ENSP00000263754,ENSP00000264498,ENSP00000293825,ENSP00000301633,ENSP00000305416,ENSP00000308815,ENSP00000309338,ENSP00000311733,ENSP00000314807,ENSP00000321999,ENSP00000328169,ENSP00000357669,ENSP00000358525,ENSP00000363804,ENSP00000365380,ENSP00000376544,ENSP00000379140,ENSP00000405890,ENSP00000422591,ENSP00000482457	BIRC5,CCL19,CD79B,CLCF1,CMKLR1,CXCL12,FGF2,FOXP3,IL1RAP,INHBA,JAG2,KAT2B,KLF4,NGF,NGFR,NPR1,PBX1,PLCG2,PTH1R,S1PR1,SLIT2,SOX4,TNFSF12
GO:0010468	regulation of gene expression	33	4533	9.76e-07	ENSP00000172229,ENSP00000201031,ENSP00000216133,ENSP00000231509,ENSP00000242208,ENSP00000244745,ENSP00000256495,ENSP00000257818,ENSP00000262904,ENSP00000263734,ENSP00000263754,ENSP00000264498,ENSP00000266970,ENSP00000298532,ENSP00000300305,ENSP00000301633,ENSP00000305416,ENSP00000310170,ENSP00000311733,ENSP00000314807,ENSP00000320147,ENSP00000323929,ENSP00000327048,ENSP00000350815,ENSP00000356213…	A2M,BHLHE40,BIRC5,CBX7,CDK2,CMKLR1,E2F3,EPAS1,EZH2,FGF2,FOSL1,FOXP3,H2AFX,IL1RAP,INHBA,KAT2B,KLF4,LMO2,MAF,NGF,NGFR,NR3C1,NR3C2,PBX1,PLCG2,RUNX1,S1PR1,SNAPC4,SOX4,SPDEF,SPIB,TFAP2C,VIP
GO:0071310	cellular response to organic substance	23	2219	9.93e-07	ENSP00000172229,ENSP00000231509,ENSP00000242208,ENSP00000244745,ENSP00000257818,ENSP00000263317,ENSP00000263754,ENSP00000264498,ENSP00000290271,ENSP00000293825,ENSP00000301633,ENSP00000305416,ENSP00000308815,ENSP00000309338,ENSP00000311733,ENSP00000314807,ENSP00000320147,ENSP00000350815,ENSP00000358525,ENSP00000363804,ENSP00000379140,ENSP00000383115,ENSP00000422591	BIRC5,CCL19,CLCF1,CMKLR1,COLEC12,CXCL12,EZH2,FGF2,IL1RAP,INHBA,KAT2B,KLF4,LMO2,NGF,NGFR,NOX4,NR3C1,NR3C2,S1PR1,SLIT2,SOX4,STC1,TNFSF12
GO:0006357	regulation of transcription by RNA polymerase II	25	2633	1e-06	ENSP00000172229,ENSP00000201031,ENSP00000216133,ENSP00000231509,ENSP00000242208,ENSP00000244745,ENSP00000256495,ENSP00000257818,ENSP00000262904,ENSP00000263734,ENSP00000263754,ENSP00000264498,ENSP00000266970,ENSP00000298532,ENSP00000300305,ENSP00000305416,ENSP00000310170,ENSP00000320147,ENSP00000327048,ENSP00000350815,ENSP00000363149,ENSP00000363804,ENSP00000365380,ENSP00000405890,ENSP00000471921	BHLHE40,CBX7,CDK2,E2F3,EPAS1,EZH2,FGF2,FOSL1,FOXP3,INHBA,KAT2B,KLF4,LMO2,MAF,NGFR,NR3C1,NR3C2,PBX1,RUNX1,S1PR1,SNAPC4,SOX4,SPDEF,SPIB,TFAP2C
GO:2000112	regulation of cellular macromolecule biosynthetic process	31	4050	1.12e-06	ENSP00000172229,ENSP00000201031,ENSP00000216133,ENSP00000231509,ENSP00000242208,ENSP00000244745,ENSP00000256495,ENSP00000257818,ENSP00000262904,ENSP00000263317,ENSP00000263734,ENSP00000263754,ENSP00000264498,ENSP00000266970,ENSP00000298532,ENSP00000300305,ENSP00000301633,ENSP00000305416,ENSP00000308815,ENSP00000310170,ENSP00000311733,ENSP00000314807,ENSP00000320147,ENSP00000327048,ENSP00000350815…	BHLHE40,BIRC5,CBX7,CCL19,CDK2,CMKLR1,E2F3,EPAS1,EZH2,FGF2,FOSL1,FOXP3,H2AFX,IL1RAP,INHBA,KAT2B,KLF4,LMO2,MAF,NGFR,NOX4,NR3C1,NR3C2,PBX1,RUNX1,S1PR1,SNAPC4,SOX4,SPDEF,SPIB,TFAP2C
GO:0045595	regulation of cell differentiation	20	1695	1.34e-06	ENSP00000172229,ENSP00000231721,ENSP00000242208,ENSP00000257818,ENSP00000263754,ENSP00000264498,ENSP00000300305,ENSP00000308815,ENSP00000309338,ENSP00000311733,ENSP00000314807,ENSP00000320147,ENSP00000327048,ENSP00000358525,ENSP00000363149,ENSP00000363804,ENSP00000365380,ENSP00000379140,ENSP00000405890,ENSP00000422591	CCL19,CLCF1,CMKLR1,CXCL12,EZH2,FGF2,FOXP3,IL1RAP,INHBA,KAT2B,KLF4,LMO2,MAF,NGF,NGFR,PBX1,RUNX1,SEMA3G,SLIT2,SPDEF
GO:2000026	regulation of multicellular organismal development	21	1876	1.34e-06	ENSP00000172229,ENSP00000231721,ENSP00000242208,ENSP00000257818,ENSP00000263754,ENSP00000264498,ENSP00000293825,ENSP00000300305,ENSP00000305416,ENSP00000308815,ENSP00000309338,ENSP00000314807,ENSP00000320147,ENSP00000327048,ENSP00000357669,ENSP00000358525,ENSP00000363804,ENSP00000365380,ENSP00000379140,ENSP00000405890,ENSP00000422591	CCL19,CLCF1,CXCL12,EZH2,FGF2,FOXP3,IL1RAP,INHBA,KAT2B,KLF4,LMO2,MAF,NGF,NGFR,NPR1,PBX1,RUNX1,S1PR1,SEMA3G,SLIT2,TNFSF12
GO:0030097	hemopoiesis	12	526	1.53e-06	ENSP00000242208,ENSP00000244745,ENSP00000263734,ENSP00000300305,ENSP00000308815,ENSP00000309338,ENSP00000328169,ENSP00000363804,ENSP00000365380,ENSP00000376544,ENSP00000405890,ENSP00000482457	CCL19,CD79B,CLCF1,EPAS1,FOXP3,INHBA,JAG2,KLF4,PBX1,PLCG2,RUNX1,SOX4
GO:0051252	regulation of RNA metabolic process	30	3890	1.76e-06	ENSP00000172229,ENSP00000201031,ENSP00000216133,ENSP00000231509,ENSP00000242208,ENSP00000244745,ENSP00000256495,ENSP00000257818,ENSP00000262904,ENSP00000263734,ENSP00000263754,ENSP00000264498,ENSP00000266970,ENSP00000298532,ENSP00000300305,ENSP00000301633,ENSP00000305416,ENSP00000310170,ENSP00000311733,ENSP00000314807,ENSP00000320147,ENSP00000327048,ENSP00000350815,ENSP00000356213,ENSP00000363149…	BHLHE40,BIRC5,CBX7,CDK2,CMKLR1,E2F3,EPAS1,EZH2,FGF2,FOSL1,FOXP3,H2AFX,IL1RAP,INHBA,KAT2B,KLF4,LMO2,MAF,NGFR,NR3C1,NR3C2,PBX1,RUNX1,S1PR1,SNAPC4,SOX4,SPDEF,SPIB,TFAP2C,VIP
GO:0042221	response to chemical	31	4153	1.83e-06	ENSP00000172229,ENSP00000231509,ENSP00000231721,ENSP00000242208,ENSP00000244745,ENSP00000257818,ENSP00000263317,ENSP00000263734,ENSP00000263754,ENSP00000264498,ENSP00000266970,ENSP00000290271,ENSP00000293825,ENSP00000296370,ENSP00000301633,ENSP00000304133,ENSP00000305416,ENSP00000308815,ENSP00000309338,ENSP00000310170,ENSP00000311733,ENSP00000314807,ENSP00000320147,ENSP00000350815,ENSP00000354416…	BIRC5,CCL19,CCL28,CDK2,CLCF1,CMKLR1,COLEC12,CXCL12,EPAS1,EZH2,FGF2,FOSL1,IL1RAP,INHBA,KAT2B,KLF4,LMO2,NGF,NGFR,NOX4,NR3C1,NR3C2,PLCG2,S100P,S1PR1,SCG2,SEMA3G,SLIT2,SOX4,STC1,TNFSF12
GO:0006355	regulation of transcription, DNA-templated	29	3661	1.89e-06	ENSP00000172229,ENSP00000201031,ENSP00000216133,ENSP00000231509,ENSP00000242208,ENSP00000244745,ENSP00000256495,ENSP00000257818,ENSP00000262904,ENSP00000263734,ENSP00000263754,ENSP00000264498,ENSP00000266970,ENSP00000298532,ENSP00000300305,ENSP00000301633,ENSP00000305416,ENSP00000310170,ENSP00000311733,ENSP00000314807,ENSP00000320147,ENSP00000327048,ENSP00000350815,ENSP00000363149,ENSP00000363804…	BHLHE40,BIRC5,CBX7,CDK2,CMKLR1,E2F3,EPAS1,EZH2,FGF2,FOSL1,FOXP3,H2AFX,IL1RAP,INHBA,KAT2B,KLF4,LMO2,MAF,NGFR,NR3C1,NR3C2,PBX1,RUNX1,S1PR1,SNAPC4,SOX4,SPDEF,SPIB,TFAP2C
GO:0008285	negative regulation of cell population proliferation	13	669	2.21e-06	ENSP00000172229,ENSP00000242208,ENSP00000244745,ENSP00000262904,ENSP00000263317,ENSP00000263754,ENSP00000304133,ENSP00000310170,ENSP00000321999,ENSP00000357669,ENSP00000358525,ENSP00000363804,ENSP00000365380	E2F3,FOSL1,FOXP3,INHBA,KAT2B,KLF4,NGF,NGFR,NOX4,NPR1,PTH1R,SCG2,SOX4
GO:0050896	response to stimulus	43	7824	2.28e-06	ENSP00000172229,ENSP00000231509,ENSP00000231721,ENSP00000242208,ENSP00000244745,ENSP00000256495,ENSP00000257818,ENSP00000263317,ENSP00000263734,ENSP00000263754,ENSP00000264498,ENSP00000266970,ENSP00000290271,ENSP00000293825,ENSP00000296370,ENSP00000301633,ENSP00000304133,ENSP00000305416,ENSP00000308815,ENSP00000309338,ENSP00000310170,ENSP00000311733,ENSP00000314807,ENSP00000320147,ENSP00000321999…	A2M,BHLHE40,BIRC5,CCL19,CCL28,CD1B,CD79B,CDK2,CLCF1,CMKLR1,COLEC12,CXCL12,EPAS1,EZH2,FGF2,FOSL1,FOXP3,H2AFX,IL1RAP,INHBA,JAG2,KAT2B,KLF4,LMO2,NGF,NGFR,NOX4,NPR1,NR3C1,NR3C2,PBX1,PLCG2,PTH1R,S100P,S1PR1,SCG2,SEMA3G,SLIT2,SOX4,STC1,TLR7,TNFSF12,VIP
GO:0051716	cellular response to stimulus	38	6212	2.6e-06	ENSP00000172229,ENSP00000231509,ENSP00000242208,ENSP00000244745,ENSP00000257818,ENSP00000263317,ENSP00000263734,ENSP00000263754,ENSP00000264498,ENSP00000266970,ENSP00000290271,ENSP00000293825,ENSP00000301633,ENSP00000304133,ENSP00000305416,ENSP00000308815,ENSP00000309338,ENSP00000310170,ENSP00000311733,ENSP00000314807,ENSP00000320147,ENSP00000321999,ENSP00000328169,ENSP00000350815,ENSP00000354416…	BIRC5,CCL19,CCL28,CD79B,CDK2,CLCF1,CMKLR1,COLEC12,CXCL12,EPAS1,EZH2,FGF2,FOSL1,FOXP3,H2AFX,IL1RAP,INHBA,JAG2,KAT2B,KLF4,LMO2,NGF,NGFR,NOX4,NPR1,NR3C1,NR3C2,PBX1,PLCG2,PTH1R,S1PR1,SCG2,SLIT2,SOX4,STC1,TLR7,TNFSF12,VIP
GO:0050793	regulation of developmental process	23	2416	3.65e-06	ENSP00000172229,ENSP00000231721,ENSP00000242208,ENSP00000257818,ENSP00000263754,ENSP00000264498,ENSP00000293825,ENSP00000300305,ENSP00000305416,ENSP00000308815,ENSP00000309338,ENSP00000311733,ENSP00000314807,ENSP00000320147,ENSP00000327048,ENSP00000357669,ENSP00000358525,ENSP00000363149,ENSP00000363804,ENSP00000365380,ENSP00000379140,ENSP00000405890,ENSP00000422591	CCL19,CLCF1,CMKLR1,CXCL12,EZH2,FGF2,FOXP3,IL1RAP,INHBA,KAT2B,KLF4,LMO2,MAF,NGF,NGFR,NPR1,PBX1,RUNX1,S1PR1,SEMA3G,SLIT2,SPDEF,TNFSF12
GO:0006935	chemotaxis	11	491	6.11e-06	ENSP00000172229,ENSP00000231721,ENSP00000264498,ENSP00000304133,ENSP00000305416,ENSP00000308815,ENSP00000310170,ENSP00000311733,ENSP00000354416,ENSP00000379140,ENSP00000422591	CCL19,CCL28,CMKLR1,CXCL12,FGF2,FOSL1,NGFR,S1PR1,SCG2,SEMA3G,SLIT2
GO:0007154	cell communication	34	5219	6.11e-06	ENSP00000172229,ENSP00000201031,ENSP00000231509,ENSP00000242208,ENSP00000244745,ENSP00000263734,ENSP00000263754,ENSP00000264498,ENSP00000266970,ENSP00000293825,ENSP00000301633,ENSP00000304133,ENSP00000305416,ENSP00000308815,ENSP00000309338,ENSP00000310170,ENSP00000311733,ENSP00000314807,ENSP00000321999,ENSP00000328169,ENSP00000350815,ENSP00000354416,ENSP00000356213,ENSP00000357669,ENSP00000358525…	BIRC5,CCL19,CCL28,CD79B,CDK2,CLCF1,CMKLR1,COLEC12,CXCL12,EPAS1,FGF2,FOSL1,FOXP3,IL1RAP,INHBA,JAG2,KAT2B,KLF4,NGF,NGFR,NPR1,NR3C1,NR3C2,PBX1,PLCG2,PTH1R,S1PR1,SCG2,SLIT2,SOX4,TFAP2C,TLR7,TNFSF12,VIP
GO:0050921	positive regulation of chemotaxis	7	138	6.75e-06	ENSP00000264498,ENSP00000304133,ENSP00000305416,ENSP00000308815,ENSP00000311733,ENSP00000379140,ENSP00000422591	CCL19,CMKLR1,CXCL12,FGF2,S1PR1,SCG2,SLIT2
GO:0007165	signal transduction	32	4738	8.6e-06	ENSP00000172229,ENSP00000231509,ENSP00000242208,ENSP00000244745,ENSP00000263734,ENSP00000263754,ENSP00000264498,ENSP00000266970,ENSP00000293825,ENSP00000301633,ENSP00000304133,ENSP00000305416,ENSP00000308815,ENSP00000309338,ENSP00000311733,ENSP00000314807,ENSP00000321999,ENSP00000328169,ENSP00000350815,ENSP00000354416,ENSP00000356213,ENSP00000357669,ENSP00000358525,ENSP00000363804,ENSP00000365380…	BIRC5,CCL19,CCL28,CD79B,CDK2,CLCF1,CMKLR1,COLEC12,CXCL12,EPAS1,FGF2,FOXP3,IL1RAP,INHBA,JAG2,KAT2B,KLF4,NGF,NGFR,NPR1,NR3C1,NR3C2,PBX1,PLCG2,PTH1R,S1PR1,SCG2,SLIT2,SOX4,TLR7,TNFSF12,VIP
GO:0045597	positive regulation of cell differentiation	14	908	8.78e-06	ENSP00000172229,ENSP00000242208,ENSP00000264498,ENSP00000300305,ENSP00000308815,ENSP00000309338,ENSP00000311733,ENSP00000314807,ENSP00000320147,ENSP00000358525,ENSP00000363149,ENSP00000365380,ENSP00000379140,ENSP00000422591	CCL19,CLCF1,CMKLR1,CXCL12,EZH2,FGF2,FOXP3,IL1RAP,INHBA,NGF,NGFR,RUNX1,SLIT2,SPDEF
GO:0002682	regulation of immune system process	17	1391	9.16e-06	ENSP00000242208,ENSP00000257818,ENSP00000263754,ENSP00000300305,ENSP00000308815,ENSP00000309338,ENSP00000311733,ENSP00000323929,ENSP00000354416,ENSP00000357150,ENSP00000365380,ENSP00000370034,ENSP00000376544,ENSP00000379140,ENSP00000383115,ENSP00000422591,ENSP00000482457	A2M,CCL19,CCL28,CD1B,CD79B,CLCF1,CMKLR1,COLEC12,CXCL12,FOXP3,INHBA,KAT2B,LMO2,PLCG2,RUNX1,SLIT2,TLR7
GO:0023052	signaling	33	5108	1.31e-05	ENSP00000172229,ENSP00000201031,ENSP00000231509,ENSP00000242208,ENSP00000244745,ENSP00000263734,ENSP00000263754,ENSP00000264498,ENSP00000266970,ENSP00000293825,ENSP00000301633,ENSP00000304133,ENSP00000305416,ENSP00000308815,ENSP00000309338,ENSP00000311733,ENSP00000314807,ENSP00000321999,ENSP00000328169,ENSP00000350815,ENSP00000354416,ENSP00000356213,ENSP00000357669,ENSP00000358525,ENSP00000363804…	BIRC5,CCL19,CCL28,CD79B,CDK2,CLCF1,CMKLR1,COLEC12,CXCL12,EPAS1,FGF2,FOXP3,IL1RAP,INHBA,JAG2,KAT2B,KLF4,NGF,NGFR,NPR1,NR3C1,NR3C2,PBX1,PLCG2,PTH1R,S1PR1,SCG2,SLIT2,SOX4,TFAP2C,TLR7,TNFSF12,VIP
GO:0010941	regulation of cell death	18	1638	1.71e-05	ENSP00000172229,ENSP00000242208,ENSP00000244745,ENSP00000262904,ENSP00000263317,ENSP00000264498,ENSP00000293825,ENSP00000301633,ENSP00000304133,ENSP00000308815,ENSP00000309338,ENSP00000310170,ENSP00000358525,ENSP00000363149,ENSP00000363804,ENSP00000379140,ENSP00000422591,ENSP00000482457	BIRC5,CCL19,CLCF1,CXCL12,E2F3,FGF2,FOSL1,INHBA,KLF4,NGF,NGFR,NOX4,PLCG2,SCG2,SLIT2,SOX4,SPDEF,TNFSF12
GO:0051094	positive regulation of developmental process	16	1286	1.72e-05	ENSP00000172229,ENSP00000242208,ENSP00000264498,ENSP00000293825,ENSP00000300305,ENSP00000308815,ENSP00000309338,ENSP00000311733,ENSP00000314807,ENSP00000320147,ENSP00000358525,ENSP00000363149,ENSP00000363804,ENSP00000365380,ENSP00000379140,ENSP00000422591	CCL19,CLCF1,CMKLR1,CXCL12,EZH2,FGF2,FOXP3,IL1RAP,INHBA,KLF4,NGF,NGFR,RUNX1,SLIT2,SPDEF,TNFSF12
GO:0043067	regulation of programmed cell death	17	1516	2.89e-05	ENSP00000172229,ENSP00000242208,ENSP00000244745,ENSP00000262904,ENSP00000263317,ENSP00000293825,ENSP00000301633,ENSP00000304133,ENSP00000308815,ENSP00000309338,ENSP00000310170,ENSP00000358525,ENSP00000363149,ENSP00000363804,ENSP00000379140,ENSP00000422591,ENSP00000482457	BIRC5,CCL19,CLCF1,CXCL12,E2F3,FOSL1,INHBA,KLF4,NGF,NGFR,NOX4,PLCG2,SCG2,SLIT2,SOX4,SPDEF,TNFSF12
GO:0051172	negative regulation of nitrogen compound metabolic process	21	2307	3.01e-05	ENSP00000172229,ENSP00000201031,ENSP00000216133,ENSP00000231509,ENSP00000242208,ENSP00000244745,ENSP00000256495,ENSP00000263754,ENSP00000266970,ENSP00000300305,ENSP00000301633,ENSP00000320147,ENSP00000323929,ENSP00000327048,ENSP00000356213,ENSP00000358525,ENSP00000363149,ENSP00000363804,ENSP00000365380,ENSP00000422591,ENSP00000434024	A2M,BHLHE40,BIRC5,CBX7,CDK2,EZH2,FOXP3,H2AFX,INHBA,KAT2B,KLF4,MAF,NGF,NGFR,NR3C1,RUNX1,SLIT2,SOX4,SPDEF,TFAP2C,VIP
GO:0051240	positive regulation of multicellular organismal process	17	1551	3.84e-05	ENSP00000172229,ENSP00000242208,ENSP00000264498,ENSP00000293825,ENSP00000300305,ENSP00000308815,ENSP00000309338,ENSP00000314807,ENSP00000320147,ENSP00000357669,ENSP00000358525,ENSP00000363804,ENSP00000365380,ENSP00000370034,ENSP00000379140,ENSP00000422591,ENSP00000482457	CCL19,CLCF1,CXCL12,EZH2,FGF2,FOXP3,IL1RAP,INHBA,KLF4,NGF,NGFR,NPR1,PLCG2,RUNX1,SLIT2,TLR7,TNFSF12
GO:1904995	negative regulation of leukocyte adhesion to vascular endothelial cell	3	5	3.84e-05	ENSP00000354416,ENSP00000363804,ENSP00000379140	CCL28,CXCL12,KLF4
GO:0043542	endothelial cell migration	5	61	3.93e-05	ENSP00000264498,ENSP00000293825,ENSP00000296370,ENSP00000304133,ENSP00000422591	FGF2,S100P,SCG2,SLIT2,TNFSF12
GO:1901700	response to oxygen-containing compound	16	1427	6.17e-05	ENSP00000172229,ENSP00000231509,ENSP00000242208,ENSP00000244745,ENSP00000263317,ENSP00000263754,ENSP00000266970,ENSP00000290271,ENSP00000308815,ENSP00000310170,ENSP00000320147,ENSP00000363804,ENSP00000379140,ENSP00000383115,ENSP00000422591,ENSP00000482457	CCL19,CDK2,COLEC12,CXCL12,EZH2,FOSL1,INHBA,KAT2B,KLF4,NGFR,NOX4,NR3C1,PLCG2,SLIT2,SOX4,STC1
GO:0032103	positive regulation of response to external stimulus	8	291	6.44e-05	ENSP00000264498,ENSP00000304133,ENSP00000305416,ENSP00000308815,ENSP00000311733,ENSP00000370034,ENSP00000379140,ENSP00000422591	CCL19,CMKLR1,CXCL12,FGF2,S1PR1,SCG2,SLIT2,TLR7
GO:0031324	negative regulation of cellular metabolic process	21	2463	8.02e-05	ENSP00000172229,ENSP00000201031,ENSP00000216133,ENSP00000231509,ENSP00000242208,ENSP00000244745,ENSP00000256495,ENSP00000263754,ENSP00000266970,ENSP00000300305,ENSP00000301633,ENSP00000320147,ENSP00000323929,ENSP00000327048,ENSP00000356213,ENSP00000358525,ENSP00000363149,ENSP00000363804,ENSP00000365380,ENSP00000422591,ENSP00000434024	A2M,BHLHE40,BIRC5,CBX7,CDK2,EZH2,FOXP3,H2AFX,INHBA,KAT2B,KLF4,MAF,NGF,NGFR,NR3C1,RUNX1,SLIT2,SOX4,SPDEF,TFAP2C,VIP
GO:0042981	regulation of apoptotic process	16	1501	0.00011	ENSP00000172229,ENSP00000242208,ENSP00000244745,ENSP00000262904,ENSP00000263317,ENSP00000293825,ENSP00000301633,ENSP00000304133,ENSP00000308815,ENSP00000309338,ENSP00000310170,ENSP00000358525,ENSP00000363149,ENSP00000363804,ENSP00000379140,ENSP00000422591	BIRC5,CCL19,CLCF1,CXCL12,E2F3,FOSL1,INHBA,KLF4,NGF,NGFR,NOX4,SCG2,SLIT2,SOX4,SPDEF,TNFSF12
GO:0010605	negative regulation of macromolecule metabolic process	21	2558	0.00014	ENSP00000172229,ENSP00000201031,ENSP00000216133,ENSP00000231509,ENSP00000242208,ENSP00000244745,ENSP00000256495,ENSP00000263754,ENSP00000266970,ENSP00000300305,ENSP00000301633,ENSP00000320147,ENSP00000323929,ENSP00000327048,ENSP00000356213,ENSP00000358525,ENSP00000363149,ENSP00000363804,ENSP00000365380,ENSP00000422591,ENSP00000434024	A2M,BHLHE40,BIRC5,CBX7,CDK2,EZH2,FOXP3,H2AFX,INHBA,KAT2B,KLF4,MAF,NGF,NGFR,NR3C1,RUNX1,SLIT2,SOX4,SPDEF,TFAP2C,VIP
GO:0006351	transcription, DNA-templated	21	2569	0.00015	ENSP00000201031,ENSP00000216133,ENSP00000231509,ENSP00000244745,ENSP00000256495,ENSP00000257818,ENSP00000262904,ENSP00000263734,ENSP00000263754,ENSP00000298532,ENSP00000300305,ENSP00000301633,ENSP00000310170,ENSP00000320147,ENSP00000327048,ENSP00000350815,ENSP00000363149,ENSP00000363804,ENSP00000365380,ENSP00000405890,ENSP00000471921	BHLHE40,BIRC5,CBX7,E2F3,EPAS1,EZH2,FOSL1,FOXP3,KAT2B,KLF4,LMO2,MAF,NR3C1,NR3C2,PBX1,RUNX1,SNAPC4,SOX4,SPDEF,SPIB,TFAP2C
GO:0009719	response to endogenous stimulus	15	1353	0.00015	ENSP00000172229,ENSP00000231509,ENSP00000242208,ENSP00000257818,ENSP00000263317,ENSP00000263754,ENSP00000264498,ENSP00000290271,ENSP00000308815,ENSP00000310170,ENSP00000320147,ENSP00000350815,ENSP00000363804,ENSP00000379140,ENSP00000422591	CCL19,CXCL12,EZH2,FGF2,FOSL1,INHBA,KAT2B,KLF4,LMO2,NGFR,NOX4,NR3C1,NR3C2,SLIT2,STC1
GO:0043433	negative regulation of DNA-binding transcription factor activity	6	157	0.00019	ENSP00000256495,ENSP00000311733,ENSP00000320147,ENSP00000363804,ENSP00000365380,ENSP00000405890	BHLHE40,CMKLR1,EZH2,FOXP3,KLF4,PBX1
GO:0032101	regulation of response to external stimulus	11	732	0.0002	ENSP00000264498,ENSP00000304133,ENSP00000305416,ENSP00000308815,ENSP00000311733,ENSP00000323929,ENSP00000363804,ENSP00000365380,ENSP00000370034,ENSP00000379140,ENSP00000422591	A2M,CCL19,CMKLR1,CXCL12,FGF2,FOXP3,KLF4,S1PR1,SCG2,SLIT2,TLR7
GO:0009653	anatomical structure morphogenesis	18	1992	0.00022	ENSP00000172229,ENSP00000242208,ENSP00000244745,ENSP00000263317,ENSP00000263734,ENSP00000264498,ENSP00000290271,ENSP00000293825,ENSP00000304133,ENSP00000305416,ENSP00000328169,ENSP00000358525,ENSP00000363804,ENSP00000365380,ENSP00000379140,ENSP00000379616,ENSP00000405890,ENSP00000422591	CXCL12,EPAS1,FGF2,FOXP3,INHBA,JAG2,KLF4,MYH11,NGF,NGFR,NOX4,PBX1,S1PR1,SCG2,SLIT2,SOX4,STC1,TNFSF12
GO:1901701	cellular response to oxygen-containing compound	12	896	0.00022	ENSP00000172229,ENSP00000231509,ENSP00000242208,ENSP00000244745,ENSP00000263317,ENSP00000263754,ENSP00000266970,ENSP00000290271,ENSP00000320147,ENSP00000363804,ENSP00000383115,ENSP00000422591	CDK2,COLEC12,EZH2,INHBA,KAT2B,KLF4,NGFR,NOX4,NR3C1,SLIT2,SOX4,STC1
GO:0043065	positive regulation of apoptotic process	10	604	0.00023	ENSP00000172229,ENSP00000242208,ENSP00000244745,ENSP00000262904,ENSP00000263317,ENSP00000293825,ENSP00000310170,ENSP00000358525,ENSP00000363149,ENSP00000422591	E2F3,FOSL1,INHBA,NGF,NGFR,NOX4,SLIT2,SOX4,SPDEF,TNFSF12
GO:0048699	generation of neurons	15	1422	0.00024	ENSP00000172229,ENSP00000231721,ENSP00000242208,ENSP00000244745,ENSP00000300305,ENSP00000305416,ENSP00000309338,ENSP00000314807,ENSP00000320147,ENSP00000328169,ENSP00000358525,ENSP00000363804,ENSP00000379140,ENSP00000405890,ENSP00000422591	CLCF1,CXCL12,EZH2,IL1RAP,INHBA,JAG2,KLF4,NGF,NGFR,PBX1,RUNX1,S1PR1,SEMA3G,SLIT2,SOX4
GO:0009888	tissue development	16	1626	0.00026	ENSP00000242208,ENSP00000244745,ENSP00000263317,ENSP00000264498,ENSP00000290271,ENSP00000300305,ENSP00000305416,ENSP00000320147,ENSP00000321999,ENSP00000327048,ENSP00000328169,ENSP00000363149,ENSP00000363804,ENSP00000379616,ENSP00000405890,ENSP00000422591	EZH2,FGF2,INHBA,JAG2,KLF4,MAF,MYH11,NOX4,PBX1,PTH1R,RUNX1,S1PR1,SLIT2,SOX4,SPDEF,STC1
GO:0009058	biosynthetic process	29	4714	0.00027	ENSP00000201031,ENSP00000216133,ENSP00000231509,ENSP00000242208,ENSP00000244745,ENSP00000256495,ENSP00000257818,ENSP00000262904,ENSP00000263317,ENSP00000263734,ENSP00000263754,ENSP00000264498,ENSP00000266970,ENSP00000298532,ENSP00000300305,ENSP00000301633,ENSP00000310170,ENSP00000314807,ENSP00000320147,ENSP00000327048,ENSP00000350815,ENSP00000357669,ENSP00000360687,ENSP00000363149,ENSP00000363804…	BHLHE40,BIRC5,CBX7,CDK2,E2F3,EPAS1,EZH2,FGF2,FOSL1,FOXP3,IL1RAP,INHBA,KAT2B,KLF4,LMO2,MAF,NOX4,NPR1,NR3C1,NR3C2,PBX1,PLCG2,PTGDS,RUNX1,SNAPC4,SOX4,SPDEF,SPIB,TFAP2C
GO:0009605	response to external stimulus	17	1857	0.00033	ENSP00000172229,ENSP00000231721,ENSP00000256495,ENSP00000264498,ENSP00000290271,ENSP00000304133,ENSP00000305416,ENSP00000308815,ENSP00000310170,ENSP00000311733,ENSP00000354416,ENSP00000356213,ENSP00000365380,ENSP00000370034,ENSP00000379140,ENSP00000422591,ENSP00000482457	BHLHE40,CCL19,CCL28,CMKLR1,CXCL12,FGF2,FOSL1,FOXP3,NGFR,PLCG2,S1PR1,SCG2,SEMA3G,SLIT2,STC1,TLR7,VIP
GO:0010596	negative regulation of endothelial cell migration	4	48	0.00035	ENSP00000264498,ENSP00000290271,ENSP00000363804,ENSP00000422591	FGF2,KLF4,SLIT2,STC1
GO:0051128	regulation of cellular component organization	19	2306	0.00038	ENSP00000172229,ENSP00000231721,ENSP00000242208,ENSP00000263317,ENSP00000263754,ENSP00000300305,ENSP00000301633,ENSP00000305416,ENSP00000308815,ENSP00000310170,ENSP00000314807,ENSP00000320147,ENSP00000357669,ENSP00000358525,ENSP00000363804,ENSP00000365380,ENSP00000379140,ENSP00000422591,ENSP00000482457	BIRC5,CCL19,CXCL12,EZH2,FOSL1,FOXP3,IL1RAP,INHBA,KAT2B,KLF4,NGF,NGFR,NOX4,NPR1,PLCG2,RUNX1,S1PR1,SEMA3G,SLIT2
GO:0006874	cellular calcium ion homeostasis	8	388	0.00039	ENSP00000264498,ENSP00000290271,ENSP00000305416,ENSP00000308815,ENSP00000321999,ENSP00000354416,ENSP00000379140,ENSP00000482457	CCL19,CCL28,CXCL12,FGF2,PLCG2,PTH1R,S1PR1,STC1
GO:0042592	homeostatic process	15	1491	0.00039	ENSP00000172229,ENSP00000242208,ENSP00000244745,ENSP00000263317,ENSP00000263734,ENSP00000264498,ENSP00000290271,ENSP00000305416,ENSP00000308815,ENSP00000320147,ENSP00000321999,ENSP00000354416,ENSP00000365380,ENSP00000379140,ENSP00000482457	CCL19,CCL28,CXCL12,EPAS1,EZH2,FGF2,FOXP3,INHBA,NGFR,NOX4,PLCG2,PTH1R,S1PR1,SOX4,STC1
GO:0051253	negative regulation of RNA metabolic process	14	1303	0.00039	ENSP00000201031,ENSP00000216133,ENSP00000231509,ENSP00000256495,ENSP00000266970,ENSP00000300305,ENSP00000301633,ENSP00000320147,ENSP00000327048,ENSP00000356213,ENSP00000363149,ENSP00000363804,ENSP00000365380,ENSP00000434024	BHLHE40,BIRC5,CBX7,CDK2,EZH2,FOXP3,H2AFX,KLF4,MAF,NR3C1,RUNX1,SPDEF,TFAP2C,VIP
GO:0019221	cytokine-mediated signaling pathway	10	655	0.00041	ENSP00000172229,ENSP00000264498,ENSP00000293825,ENSP00000301633,ENSP00000305416,ENSP00000308815,ENSP00000309338,ENSP00000311733,ENSP00000314807,ENSP00000379140	BIRC5,CCL19,CLCF1,CMKLR1,CXCL12,FGF2,IL1RAP,NGFR,S1PR1,TNFSF12
GO:0000122	negative regulation of transcription by RNA polymerase II	11	809	0.00042	ENSP00000201031,ENSP00000216133,ENSP00000231509,ENSP00000256495,ENSP00000266970,ENSP00000300305,ENSP00000320147,ENSP00000327048,ENSP00000363149,ENSP00000363804,ENSP00000365380	BHLHE40,CBX7,CDK2,EZH2,FOXP3,KLF4,MAF,NR3C1,RUNX1,SPDEF,TFAP2C
GO:0072359	circulatory system development	11	807	0.00042	ENSP00000244745,ENSP00000263317,ENSP00000263734,ENSP00000263754,ENSP00000264498,ENSP00000293825,ENSP00000304133,ENSP00000305416,ENSP00000310170,ENSP00000379616,ENSP00000422591	EPAS1,FGF2,FOSL1,KAT2B,MYH11,NOX4,S1PR1,SCG2,SLIT2,SOX4,TNFSF12
GO:0034654	nucleobase-containing compound biosynthetic process	22	3031	0.00043	ENSP00000201031,ENSP00000216133,ENSP00000231509,ENSP00000244745,ENSP00000256495,ENSP00000257818,ENSP00000262904,ENSP00000263734,ENSP00000263754,ENSP00000298532,ENSP00000300305,ENSP00000301633,ENSP00000310170,ENSP00000320147,ENSP00000327048,ENSP00000350815,ENSP00000357669,ENSP00000363149,ENSP00000363804,ENSP00000365380,ENSP00000405890,ENSP00000471921	BHLHE40,BIRC5,CBX7,E2F3,EPAS1,EZH2,FOSL1,FOXP3,KAT2B,KLF4,LMO2,MAF,NPR1,NR3C1,NR3C2,PBX1,RUNX1,SNAPC4,SOX4,SPDEF,SPIB,TFAP2C
GO:0040011	locomotion	13	1144	0.00043	ENSP00000172229,ENSP00000231721,ENSP00000264498,ENSP00000293825,ENSP00000296370,ENSP00000304133,ENSP00000305416,ENSP00000308815,ENSP00000310170,ENSP00000311733,ENSP00000354416,ENSP00000379140,ENSP00000422591	CCL19,CCL28,CMKLR1,CXCL12,FGF2,FOSL1,NGFR,S100P,S1PR1,SCG2,SEMA3G,SLIT2,TNFSF12
GO:0048729	tissue morphogenesis	9	522	0.00043	ENSP00000242208,ENSP00000244745,ENSP00000264498,ENSP00000290271,ENSP00000305416,ENSP00000328169,ENSP00000363804,ENSP00000405890,ENSP00000422591	FGF2,INHBA,JAG2,KLF4,PBX1,S1PR1,SLIT2,SOX4,STC1
GO:0035019	somatic stem cell population maintenance	4	53	0.00044	ENSP00000244745,ENSP00000264498,ENSP00000363804,ENSP00000405890	FGF2,KLF4,PBX1,SOX4
GO:0055082	cellular chemical homeostasis	10	665	0.00044	ENSP00000244745,ENSP00000263317,ENSP00000264498,ENSP00000290271,ENSP00000305416,ENSP00000308815,ENSP00000321999,ENSP00000354416,ENSP00000379140,ENSP00000482457	CCL19,CCL28,CXCL12,FGF2,NOX4,PLCG2,PTH1R,S1PR1,SOX4,STC1
GO:1903038	negative regulation of leukocyte cell-cell adhesion	5	111	0.00044	ENSP00000300305,ENSP00000354416,ENSP00000363804,ENSP00000365380,ENSP00000379140	CCL28,CXCL12,FOXP3,KLF4,RUNX1
GO:0051090	regulation of DNA-binding transcription factor activity	8	403	0.00045	ENSP00000256495,ENSP00000310170,ENSP00000311733,ENSP00000314807,ENSP00000320147,ENSP00000363804,ENSP00000365380,ENSP00000405890	BHLHE40,CMKLR1,EZH2,FOSL1,FOXP3,IL1RAP,KLF4,PBX1
GO:0033993	response to lipid	11	825	0.00046	ENSP00000172229,ENSP00000231509,ENSP00000242208,ENSP00000290271,ENSP00000308815,ENSP00000310170,ENSP00000320147,ENSP00000350815,ENSP00000363804,ENSP00000422591,ENSP00000482457	CCL19,EZH2,FOSL1,INHBA,KLF4,NGFR,NR3C1,NR3C2,PLCG2,SLIT2,STC1
GO:1901698	response to nitrogen compound	12	988	0.00046	ENSP00000172229,ENSP00000263317,ENSP00000263754,ENSP00000266970,ENSP00000290271,ENSP00000308815,ENSP00000310170,ENSP00000320147,ENSP00000363804,ENSP00000379140,ENSP00000383115,ENSP00000422591	CCL19,CDK2,COLEC12,CXCL12,EZH2,FOSL1,KAT2B,KLF4,NGFR,NOX4,SLIT2,STC1
GO:0045072	regulation of interferon-gamma biosynthetic process	3	17	0.00048	ENSP00000242208,ENSP00000365380,ENSP00000370034	FOXP3,INHBA,TLR7
GO:0045892	negative regulation of transcription, DNA-templated	13	1169	0.00049	ENSP00000201031,ENSP00000216133,ENSP00000231509,ENSP00000256495,ENSP00000266970,ENSP00000300305,ENSP00000301633,ENSP00000320147,ENSP00000327048,ENSP00000363149,ENSP00000363804,ENSP00000365380,ENSP00000434024	BHLHE40,BIRC5,CBX7,CDK2,EZH2,FOXP3,H2AFX,KLF4,MAF,NR3C1,RUNX1,SPDEF,TFAP2C
GO:0048878	chemical homeostasis	12	995	0.00049	ENSP00000172229,ENSP00000244745,ENSP00000263317,ENSP00000263734,ENSP00000264498,ENSP00000290271,ENSP00000305416,ENSP00000308815,ENSP00000321999,ENSP00000354416,ENSP00000379140,ENSP00000482457	CCL19,CCL28,CXCL12,EPAS1,FGF2,NGFR,NOX4,PLCG2,PTH1R,S1PR1,SOX4,STC1
GO:0009059	macromolecule biosynthetic process	24	3576	0.0005	ENSP00000201031,ENSP00000216133,ENSP00000231509,ENSP00000242208,ENSP00000244745,ENSP00000256495,ENSP00000257818,ENSP00000262904,ENSP00000263734,ENSP00000263754,ENSP00000266970,ENSP00000298532,ENSP00000300305,ENSP00000301633,ENSP00000310170,ENSP00000314807,ENSP00000320147,ENSP00000327048,ENSP00000350815,ENSP00000363149,ENSP00000363804,ENSP00000365380,ENSP00000405890,ENSP00000471921	BHLHE40,BIRC5,CBX7,CDK2,E2F3,EPAS1,EZH2,FOSL1,FOXP3,IL1RAP,INHBA,KAT2B,KLF4,LMO2,MAF,NR3C1,NR3C2,PBX1,RUNX1,SNAPC4,SOX4,SPDEF,SPIB,TFAP2C
GO:1901576	organic substance biosynthetic process	28	4656	0.00053	ENSP00000201031,ENSP00000216133,ENSP00000231509,ENSP00000242208,ENSP00000244745,ENSP00000256495,ENSP00000257818,ENSP00000262904,ENSP00000263734,ENSP00000263754,ENSP00000264498,ENSP00000266970,ENSP00000298532,ENSP00000300305,ENSP00000301633,ENSP00000310170,ENSP00000314807,ENSP00000320147,ENSP00000327048,ENSP00000350815,ENSP00000357669,ENSP00000360687,ENSP00000363149,ENSP00000363804,ENSP00000365380…	BHLHE40,BIRC5,CBX7,CDK2,E2F3,EPAS1,EZH2,FGF2,FOSL1,FOXP3,IL1RAP,INHBA,KAT2B,KLF4,LMO2,MAF,NPR1,NR3C1,NR3C2,PBX1,PLCG2,PTGDS,RUNX1,SNAPC4,SOX4,SPDEF,SPIB,TFAP2C
GO:0006955	immune response	15	1560	0.00054	ENSP00000172229,ENSP00000293825,ENSP00000296370,ENSP00000308815,ENSP00000311733,ENSP00000314807,ENSP00000354416,ENSP00000356213,ENSP00000357150,ENSP00000365380,ENSP00000370034,ENSP00000376544,ENSP00000379140,ENSP00000383115,ENSP00000482457	CCL19,CCL28,CD1B,CD79B,CMKLR1,COLEC12,CXCL12,FOXP3,IL1RAP,NGFR,PLCG2,S100P,TLR7,TNFSF12,VIP
GO:0098727	maintenance of cell number	5	120	0.00055	ENSP00000244745,ENSP00000264498,ENSP00000320147,ENSP00000363804,ENSP00000405890	EZH2,FGF2,KLF4,PBX1,SOX4
GO:0001936	regulation of endothelial cell proliferation	5	122	0.00058	ENSP00000172229,ENSP00000264498,ENSP00000293825,ENSP00000304133,ENSP00000379140	CXCL12,FGF2,NGFR,SCG2,TNFSF12
GO:0009725	response to hormone	11	854	0.00058	ENSP00000231509,ENSP00000242208,ENSP00000257818,ENSP00000263754,ENSP00000290271,ENSP00000308815,ENSP00000310170,ENSP00000320147,ENSP00000350815,ENSP00000379140,ENSP00000422591	CCL19,CXCL12,EZH2,FOSL1,INHBA,KAT2B,LMO2,NR3C1,NR3C2,SLIT2,STC1
GO:0055065	metal ion homeostasis	9	555	0.00058	ENSP00000263734,ENSP00000264498,ENSP00000290271,ENSP00000305416,ENSP00000308815,ENSP00000321999,ENSP00000354416,ENSP00000379140,ENSP00000482457	CCL19,CCL28,CXCL12,EPAS1,FGF2,PLCG2,PTH1R,S1PR1,STC1
GO:0051054	positive regulation of DNA metabolic process	6	209	0.00063	ENSP00000263317,ENSP00000264498,ENSP00000266970,ENSP00000309338,ENSP00000363804,ENSP00000434024	CDK2,CLCF1,FGF2,H2AFX,KLF4,NOX4
GO:0002521	leukocyte differentiation	7	313	0.00064	ENSP00000244745,ENSP00000308815,ENSP00000309338,ENSP00000328169,ENSP00000365380,ENSP00000376544,ENSP00000482457	CCL19,CD79B,CLCF1,FOXP3,JAG2,PLCG2,SOX4
GO:0034097	response to cytokine	12	1035	0.00064	ENSP00000172229,ENSP00000264498,ENSP00000293825,ENSP00000301633,ENSP00000305416,ENSP00000308815,ENSP00000309338,ENSP00000310170,ENSP00000311733,ENSP00000314807,ENSP00000363804,ENSP00000379140	BIRC5,CCL19,CLCF1,CMKLR1,CXCL12,FGF2,FOSL1,IL1RAP,KLF4,NGFR,S1PR1,TNFSF12
GO:1901699	cellular response to nitrogen compound	9	568	0.00066	ENSP00000172229,ENSP00000263317,ENSP00000263754,ENSP00000266970,ENSP00000290271,ENSP00000320147,ENSP00000363804,ENSP00000383115,ENSP00000422591	CDK2,COLEC12,EZH2,KAT2B,KLF4,NGFR,NOX4,SLIT2,STC1
GO:0002684	positive regulation of immune system process	11	882	0.00072	ENSP00000242208,ENSP00000300305,ENSP00000308815,ENSP00000309338,ENSP00000311733,ENSP00000365380,ENSP00000370034,ENSP00000376544,ENSP00000379140,ENSP00000383115,ENSP00000482457	CCL19,CD79B,CLCF1,CMKLR1,COLEC12,CXCL12,FOXP3,INHBA,PLCG2,RUNX1,TLR7
GO:0040012	regulation of locomotion	11	881	0.00072	ENSP00000263317,ENSP00000264498,ENSP00000290271,ENSP00000304133,ENSP00000305416,ENSP00000308815,ENSP00000311733,ENSP00000354416,ENSP00000363804,ENSP00000379140,ENSP00000422591	CCL19,CCL28,CMKLR1,CXCL12,FGF2,KLF4,NOX4,S1PR1,SCG2,SLIT2,STC1
GO:0010975	regulation of neuron projection development	8	443	0.00073	ENSP00000172229,ENSP00000231721,ENSP00000314807,ENSP00000320147,ENSP00000358525,ENSP00000363804,ENSP00000379140,ENSP00000422591	CXCL12,EZH2,IL1RAP,KLF4,NGF,NGFR,SEMA3G,SLIT2
GO:0010558	negative regulation of macromolecule biosynthetic process	14	1425	0.00076	ENSP00000201031,ENSP00000216133,ENSP00000231509,ENSP00000242208,ENSP00000256495,ENSP00000266970,ENSP00000300305,ENSP00000301633,ENSP00000320147,ENSP00000327048,ENSP00000363149,ENSP00000363804,ENSP00000365380,ENSP00000434024	BHLHE40,BIRC5,CBX7,CDK2,EZH2,FOXP3,H2AFX,INHBA,KLF4,MAF,NR3C1,RUNX1,SPDEF,TFAP2C
GO:0050767	regulation of neurogenesis	10	730	0.00076	ENSP00000172229,ENSP00000231721,ENSP00000309338,ENSP00000314807,ENSP00000320147,ENSP00000358525,ENSP00000363804,ENSP00000379140,ENSP00000405890,ENSP00000422591	CLCF1,CXCL12,EZH2,IL1RAP,KLF4,NGF,NGFR,PBX1,SEMA3G,SLIT2
GO:0001501	skeletal system development	8	457	0.00088	ENSP00000244745,ENSP00000264498,ENSP00000290271,ENSP00000300305,ENSP00000311733,ENSP00000321999,ENSP00000328169,ENSP00000405890	CMKLR1,FGF2,JAG2,PBX1,PTH1R,RUNX1,SOX4,STC1
GO:0030098	lymphocyte differentiation	6	226	0.00088	ENSP00000244745,ENSP00000309338,ENSP00000328169,ENSP00000365380,ENSP00000376544,ENSP00000482457	CD79B,CLCF1,FOXP3,JAG2,PLCG2,SOX4
GO:0045664	regulation of neuron differentiation	9	595	0.00088	ENSP00000172229,ENSP00000231721,ENSP00000314807,ENSP00000320147,ENSP00000358525,ENSP00000363804,ENSP00000379140,ENSP00000405890,ENSP00000422591	CXCL12,EZH2,IL1RAP,KLF4,NGF,NGFR,PBX1,SEMA3G,SLIT2
GO:0051093	negative regulation of developmental process	11	910	0.0009	ENSP00000172229,ENSP00000231721,ENSP00000242208,ENSP00000300305,ENSP00000320147,ENSP00000357669,ENSP00000363149,ENSP00000363804,ENSP00000365380,ENSP00000405890,ENSP00000422591	EZH2,FOXP3,INHBA,KLF4,NGFR,NPR1,PBX1,RUNX1,SEMA3G,SLIT2,SPDEF
GO:0120035	regulation of plasma membrane bounded cell projection organization	9	600	0.00092	ENSP00000172229,ENSP00000231721,ENSP00000308815,ENSP00000314807,ENSP00000320147,ENSP00000358525,ENSP00000363804,ENSP00000379140,ENSP00000422591	CCL19,CXCL12,EZH2,IL1RAP,KLF4,NGF,NGFR,SEMA3G,SLIT2
GO:0030334	regulation of cell migration	10	753	0.00093	ENSP00000263317,ENSP00000264498,ENSP00000290271,ENSP00000305416,ENSP00000308815,ENSP00000311733,ENSP00000354416,ENSP00000363804,ENSP00000379140,ENSP00000422591	CCL19,CCL28,CMKLR1,CXCL12,FGF2,KLF4,NOX4,S1PR1,SLIT2,STC1
GO:0001568	blood vessel development	8	464	0.00094	ENSP00000244745,ENSP00000263734,ENSP00000264498,ENSP00000293825,ENSP00000304133,ENSP00000305416,ENSP00000310170,ENSP00000422591	EPAS1,FGF2,FOSL1,S1PR1,SCG2,SLIT2,SOX4,TNFSF12
GO:0044249	cellular biosynthetic process	27	4567	0.00095	ENSP00000201031,ENSP00000216133,ENSP00000231509,ENSP00000242208,ENSP00000244745,ENSP00000256495,ENSP00000257818,ENSP00000262904,ENSP00000263734,ENSP00000263754,ENSP00000264498,ENSP00000266970,ENSP00000298532,ENSP00000300305,ENSP00000301633,ENSP00000310170,ENSP00000320147,ENSP00000327048,ENSP00000350815,ENSP00000357669,ENSP00000360687,ENSP00000363149,ENSP00000363804,ENSP00000365380,ENSP00000405890…	BHLHE40,BIRC5,CBX7,CDK2,E2F3,EPAS1,EZH2,FGF2,FOSL1,FOXP3,INHBA,KAT2B,KLF4,LMO2,MAF,NPR1,NR3C1,NR3C2,PBX1,PLCG2,PTGDS,RUNX1,SNAPC4,SOX4,SPDEF,SPIB,TFAP2C
GO:0031346	positive regulation of cell projection organization	7	343	0.00099	ENSP00000172229,ENSP00000308815,ENSP00000314807,ENSP00000320147,ENSP00000358525,ENSP00000379140,ENSP00000422591	CCL19,CXCL12,EZH2,IL1RAP,NGF,NGFR,SLIT2
GO:0034645	cellular macromolecule biosynthetic process	23	3518	0.00099	ENSP00000201031,ENSP00000216133,ENSP00000231509,ENSP00000242208,ENSP00000244745,ENSP00000256495,ENSP00000257818,ENSP00000262904,ENSP00000263734,ENSP00000263754,ENSP00000266970,ENSP00000298532,ENSP00000300305,ENSP00000301633,ENSP00000310170,ENSP00000320147,ENSP00000327048,ENSP00000350815,ENSP00000363149,ENSP00000363804,ENSP00000365380,ENSP00000405890,ENSP00000471921	BHLHE40,BIRC5,CBX7,CDK2,E2F3,EPAS1,EZH2,FOSL1,FOXP3,INHBA,KAT2B,KLF4,LMO2,MAF,NR3C1,NR3C2,PBX1,RUNX1,SNAPC4,SOX4,SPDEF,SPIB,TFAP2C
GO:0051241	negative regulation of multicellular organismal process	12	1098	0.00099	ENSP00000172229,ENSP00000231721,ENSP00000242208,ENSP00000264498,ENSP00000290271,ENSP00000300305,ENSP00000311733,ENSP00000357669,ENSP00000363804,ENSP00000365380,ENSP00000405890,ENSP00000422591	CMKLR1,FGF2,FOXP3,INHBA,KLF4,NGFR,NPR1,PBX1,RUNX1,SEMA3G,SLIT2,STC1
GO:0001817	regulation of cytokine production	9	615	0.001	ENSP00000242208,ENSP00000300305,ENSP00000308815,ENSP00000311733,ENSP00000314807,ENSP00000363804,ENSP00000365380,ENSP00000370034,ENSP00000482457	CCL19,CMKLR1,FOXP3,IL1RAP,INHBA,KLF4,PLCG2,RUNX1,TLR7
GO:0030336	negative regulation of cell migration	6	237	0.001	ENSP00000264498,ENSP00000290271,ENSP00000354416,ENSP00000363804,ENSP00000379140,ENSP00000422591	CCL28,CXCL12,FGF2,KLF4,SLIT2,STC1
GO:0031327	negative regulation of cellular biosynthetic process	14	1479	0.001	ENSP00000201031,ENSP00000216133,ENSP00000231509,ENSP00000242208,ENSP00000256495,ENSP00000266970,ENSP00000300305,ENSP00000301633,ENSP00000320147,ENSP00000327048,ENSP00000363149,ENSP00000363804,ENSP00000365380,ENSP00000434024	BHLHE40,BIRC5,CBX7,CDK2,EZH2,FOXP3,H2AFX,INHBA,KLF4,MAF,NR3C1,RUNX1,SPDEF,TFAP2C
GO:0071495	cellular response to endogenous stimulus	12	1106	0.001	ENSP00000172229,ENSP00000231509,ENSP00000242208,ENSP00000257818,ENSP00000263317,ENSP00000263754,ENSP00000264498,ENSP00000290271,ENSP00000320147,ENSP00000350815,ENSP00000363804,ENSP00000422591	EZH2,FGF2,INHBA,KAT2B,KLF4,LMO2,NGFR,NOX4,NR3C1,NR3C2,SLIT2,STC1
GO:0044092	negative regulation of molecular function	12	1119	0.0011	ENSP00000172229,ENSP00000256495,ENSP00000263754,ENSP00000301633,ENSP00000311733,ENSP00000320147,ENSP00000323929,ENSP00000358525,ENSP00000363804,ENSP00000365380,ENSP00000405890,ENSP00000422591	A2M,BHLHE40,BIRC5,CMKLR1,EZH2,FOXP3,KAT2B,KLF4,NGF,NGFR,PBX1,SLIT2
GO:0048468	cell development	14	1493	0.0011	ENSP00000172229,ENSP00000242208,ENSP00000244745,ENSP00000263734,ENSP00000290271,ENSP00000300305,ENSP00000308815,ENSP00000321999,ENSP00000327048,ENSP00000358525,ENSP00000363149,ENSP00000379140,ENSP00000379616,ENSP00000422591	CCL19,CXCL12,EPAS1,INHBA,MAF,MYH11,NGF,NGFR,PTH1R,RUNX1,SLIT2,SOX4,SPDEF,STC1
GO:0050927	positive regulation of positive chemotaxis	3	26	0.0011	ENSP00000304133,ENSP00000305416,ENSP00000379140	CXCL12,S1PR1,SCG2
GO:0065008	regulation of biological quality	23	3559	0.0011	ENSP00000172229,ENSP00000231721,ENSP00000242208,ENSP00000244745,ENSP00000263317,ENSP00000263734,ENSP00000264498,ENSP00000290271,ENSP00000305416,ENSP00000308815,ENSP00000314807,ENSP00000320147,ENSP00000321999,ENSP00000323929,ENSP00000354416,ENSP00000356213,ENSP00000357669,ENSP00000358525,ENSP00000363804,ENSP00000365380,ENSP00000379140,ENSP00000422591,ENSP00000482457	A2M,CCL19,CCL28,CXCL12,EPAS1,EZH2,FGF2,FOXP3,IL1RAP,INHBA,KLF4,NGF,NGFR,NOX4,NPR1,PLCG2,PTH1R,S1PR1,SEMA3G,SLIT2,SOX4,STC1,VIP
GO:0009987	cellular process	54	14652	0.0012	ENSP00000172229,ENSP00000201031,ENSP00000216133,ENSP00000231509,ENSP00000231721,ENSP00000242208,ENSP00000244745,ENSP00000251496,ENSP00000256495,ENSP00000257818,ENSP00000262904,ENSP00000263317,ENSP00000263734,ENSP00000263754,ENSP00000264498,ENSP00000266970,ENSP00000290271,ENSP00000293825,ENSP00000296370,ENSP00000298532,ENSP00000300305,ENSP00000301633,ENSP00000304133,ENSP00000305416,ENSP00000308815…	A2M,BHLHE40,BIRC5,CBX7,CCL19,CCL28,CD79B,CDK2,CENPA,CLCF1,CMKLR1,COLEC12,CXCL12,E2F3,EPAS1,EZH2,FGF2,FOSL1,FOXP3,H2AFX,IL1RAP,INHBA,JAG2,KAT2B,KLF4,LMO2,MAF,MYH11,NCAPG,NGF,NGFR,NOX4,NPR1,NR3C1,NR3C2,PBX1,PLCG2,PTGDS,PTH1R,RUNX1,S100P,S1PR1,SCG2,SEMA3G,SLIT2,SNAPC4,SOX4,SPDEF,SPIB,STC1,TFAP2C,TLR7,TNFSF12,VIP
GO:0046649	lymphocyte activation	7	358	0.0012	ENSP00000244745,ENSP00000308815,ENSP00000309338,ENSP00000328169,ENSP00000365380,ENSP00000376544,ENSP00000482457	CCL19,CD79B,CLCF1,FOXP3,JAG2,PLCG2,SOX4
GO:0050772	positive regulation of axonogenesis	4	76	0.0012	ENSP00000172229,ENSP00000358525,ENSP00000379140,ENSP00000422591	CXCL12,NGF,NGFR,SLIT2
GO:0051130	positive regulation of cellular component organization	12	1128	0.0012	ENSP00000172229,ENSP00000263317,ENSP00000301633,ENSP00000308815,ENSP00000310170,ENSP00000314807,ENSP00000320147,ENSP00000358525,ENSP00000365380,ENSP00000379140,ENSP00000422591,ENSP00000482457	BIRC5,CCL19,CXCL12,EZH2,FOSL1,FOXP3,IL1RAP,NGF,NGFR,NOX4,PLCG2,SLIT2
GO:0060548	negative regulation of cell death	11	953	0.0012	ENSP00000172229,ENSP00000244745,ENSP00000264498,ENSP00000301633,ENSP00000304133,ENSP00000308815,ENSP00000309338,ENSP00000358525,ENSP00000363804,ENSP00000379140,ENSP00000482457	BIRC5,CCL19,CLCF1,CXCL12,FGF2,KLF4,NGF,NGFR,PLCG2,SCG2,SOX4
GO:0071345	cellular response to cytokine stimulus	11	953	0.0012	ENSP00000172229,ENSP00000264498,ENSP00000293825,ENSP00000301633,ENSP00000305416,ENSP00000308815,ENSP00000309338,ENSP00000311733,ENSP00000314807,ENSP00000363804,ENSP00000379140	BIRC5,CCL19,CLCF1,CMKLR1,CXCL12,FGF2,IL1RAP,KLF4,NGFR,S1PR1,TNFSF12
GO:0007204	positive regulation of cytosolic calcium ion concentration	6	251	0.0013	ENSP00000264498,ENSP00000305416,ENSP00000308815,ENSP00000321999,ENSP00000354416,ENSP00000482457	CCL19,CCL28,FGF2,PLCG2,PTH1R,S1PR1
GO:0010976	positive regulation of neuron projection development	6	251	0.0013	ENSP00000172229,ENSP00000314807,ENSP00000320147,ENSP00000358525,ENSP00000379140,ENSP00000422591	CXCL12,EZH2,IL1RAP,NGF,NGFR,SLIT2
GO:0048511	rhythmic process	6	250	0.0013	ENSP00000172229,ENSP00000242208,ENSP00000256495,ENSP00000263754,ENSP00000320147,ENSP00000422591	BHLHE40,EZH2,INHBA,KAT2B,NGFR,SLIT2
GO:0006979	response to oxidative stress	7	373	0.0014	ENSP00000263317,ENSP00000263734,ENSP00000266970,ENSP00000308815,ENSP00000310170,ENSP00000320147,ENSP00000363804	CCL19,CDK2,EPAS1,EZH2,FOSL1,KLF4,NOX4
GO:0040017	positive regulation of locomotion	8	503	0.0014	ENSP00000263317,ENSP00000264498,ENSP00000304133,ENSP00000305416,ENSP00000308815,ENSP00000311733,ENSP00000379140,ENSP00000422591	CCL19,CMKLR1,CXCL12,FGF2,NOX4,S1PR1,SCG2,SLIT2
GO:0042036	negative regulation of cytokine biosynthetic process	3	29	0.0014	ENSP00000242208,ENSP00000363804,ENSP00000365380	FOXP3,INHBA,KLF4
GO:0071407	cellular response to organic cyclic compound	8	505	0.0014	ENSP00000231509,ENSP00000242208,ENSP00000263317,ENSP00000290271,ENSP00000320147,ENSP00000350815,ENSP00000363804,ENSP00000383115	COLEC12,EZH2,INHBA,KLF4,NOX4,NR3C1,NR3C2,STC1
GO:1901991	negative regulation of mitotic cell cycle phase transition	5	160	0.0014	ENSP00000244745,ENSP00000266970,ENSP00000301633,ENSP00000320147,ENSP00000363804	BIRC5,CDK2,EZH2,KLF4,SOX4
GO:0007399	nervous system development	17	2206	0.0015	ENSP00000172229,ENSP00000231721,ENSP00000242208,ENSP00000244745,ENSP00000264498,ENSP00000300305,ENSP00000305416,ENSP00000309338,ENSP00000314807,ENSP00000320147,ENSP00000328169,ENSP00000358525,ENSP00000363804,ENSP00000379140,ENSP00000405890,ENSP00000422591,ENSP00000434024	CLCF1,CXCL12,EZH2,FGF2,H2AFX,IL1RAP,INHBA,JAG2,KLF4,NGF,NGFR,PBX1,RUNX1,S1PR1,SEMA3G,SLIT2,SOX4
GO:0045077	negative regulation of interferon-gamma biosynthetic process	2	4	0.0015	ENSP00000242208,ENSP00000365380	FOXP3,INHBA
GO:0045786	negative regulation of cell cycle	8	517	0.0015	ENSP00000242208,ENSP00000244745,ENSP00000263754,ENSP00000266970,ENSP00000301633,ENSP00000320147,ENSP00000363804,ENSP00000434024	BIRC5,CDK2,EZH2,H2AFX,INHBA,KAT2B,KLF4,SOX4
GO:0048514	blood vessel morphogenesis	7	381	0.0015	ENSP00000244745,ENSP00000263734,ENSP00000264498,ENSP00000293825,ENSP00000304133,ENSP00000305416,ENSP00000422591	EPAS1,FGF2,S1PR1,SCG2,SLIT2,SOX4,TNFSF12
GO:0050770	regulation of axonogenesis	5	162	0.0015	ENSP00000172229,ENSP00000231721,ENSP00000358525,ENSP00000379140,ENSP00000422591	CXCL12,NGF,NGFR,SEMA3G,SLIT2
GO:0051052	regulation of DNA metabolic process	7	381	0.0015	ENSP00000263317,ENSP00000264498,ENSP00000266970,ENSP00000309338,ENSP00000363804,ENSP00000365380,ENSP00000434024	CDK2,CLCF1,FGF2,FOXP3,H2AFX,KLF4,NOX4
GO:1902531	regulation of intracellular signal transduction	15	1764	0.0015	ENSP00000242208,ENSP00000263317,ENSP00000264498,ENSP00000266970,ENSP00000308815,ENSP00000309338,ENSP00000311733,ENSP00000320147,ENSP00000323929,ENSP00000357669,ENSP00000358525,ENSP00000363804,ENSP00000370034,ENSP00000379140,ENSP00000422591	A2M,CCL19,CDK2,CLCF1,CMKLR1,CXCL12,EZH2,FGF2,INHBA,KLF4,NGF,NOX4,NPR1,SLIT2,TLR7
GO:1903237	negative regulation of leukocyte tethering or rolling	2	4	0.0015	ENSP00000354416,ENSP00000379140	CCL28,CXCL12
GO:0048646	anatomical structure formation involved in morphogenesis	10	831	0.0016	ENSP00000242208,ENSP00000244745,ENSP00000263734,ENSP00000264498,ENSP00000293825,ENSP00000304133,ENSP00000305416,ENSP00000363804,ENSP00000379616,ENSP00000422591	EPAS1,FGF2,INHBA,KLF4,MYH11,S1PR1,SCG2,SLIT2,SOX4,TNFSF12
GO:0051247	positive regulation of protein metabolic process	14	1587	0.0017	ENSP00000172229,ENSP00000242208,ENSP00000244745,ENSP00000263317,ENSP00000264498,ENSP00000293825,ENSP00000308815,ENSP00000309338,ENSP00000320147,ENSP00000356213,ENSP00000358525,ENSP00000363804,ENSP00000365380,ENSP00000370034	CCL19,CLCF1,EZH2,FGF2,FOXP3,INHBA,KLF4,NGF,NGFR,NOX4,SOX4,TLR7,TNFSF12,VIP
GO:0001938	positive regulation of endothelial cell proliferation	4	89	0.0018	ENSP00000264498,ENSP00000293825,ENSP00000304133,ENSP00000379140	CXCL12,FGF2,SCG2,TNFSF12
GO:0010948	negative regulation of cell cycle process	6	273	0.0018	ENSP00000244745,ENSP00000263754,ENSP00000266970,ENSP00000301633,ENSP00000320147,ENSP00000363804	BIRC5,CDK2,EZH2,KAT2B,KLF4,SOX4
GO:0045596	negative regulation of cell differentiation	9	683	0.0018	ENSP00000172229,ENSP00000231721,ENSP00000242208,ENSP00000300305,ENSP00000320147,ENSP00000363149,ENSP00000365380,ENSP00000405890,ENSP00000422591	EZH2,FOXP3,INHBA,NGFR,PBX1,RUNX1,SEMA3G,SLIT2,SPDEF
GO:0002685	regulation of leukocyte migration	5	175	0.0019	ENSP00000308815,ENSP00000311733,ENSP00000354416,ENSP00000379140,ENSP00000422591	CCL19,CCL28,CMKLR1,CXCL12,SLIT2
GO:0010467	gene expression	23	3733	0.0019	ENSP00000201031,ENSP00000216133,ENSP00000231509,ENSP00000244745,ENSP00000256495,ENSP00000257818,ENSP00000262904,ENSP00000263317,ENSP00000263734,ENSP00000263754,ENSP00000298532,ENSP00000300305,ENSP00000301633,ENSP00000310170,ENSP00000320147,ENSP00000327048,ENSP00000350815,ENSP00000358525,ENSP00000363149,ENSP00000363804,ENSP00000365380,ENSP00000405890,ENSP00000471921	BHLHE40,BIRC5,CBX7,E2F3,EPAS1,EZH2,FOSL1,FOXP3,KAT2B,KLF4,LMO2,MAF,NGF,NOX4,NR3C1,NR3C2,PBX1,RUNX1,SNAPC4,SOX4,SPDEF,SPIB,TFAP2C
GO:0043154	negative regulation of cysteine-type endopeptidase activity involved in apoptotic process	4	91	0.0019	ENSP00000172229,ENSP00000301633,ENSP00000358525,ENSP00000363804	BIRC5,KLF4,NGF,NGFR
GO:0045765	regulation of angiogenesis	6	277	0.0019	ENSP00000172229,ENSP00000264498,ENSP00000293825,ENSP00000300305,ENSP00000357669,ENSP00000363804	FGF2,KLF4,NGFR,NPR1,RUNX1,TNFSF12
GO:1903037	regulation of leukocyte cell-cell adhesion	6	278	0.0019	ENSP00000300305,ENSP00000308815,ENSP00000354416,ENSP00000363804,ENSP00000365380,ENSP00000379140	CCL19,CCL28,CXCL12,FOXP3,KLF4,RUNX1
GO:0002686	negative regulation of leukocyte migration	3	37	0.0022	ENSP00000354416,ENSP00000379140,ENSP00000422591	CCL28,CXCL12,SLIT2
GO:0006950	response to stress	21	3267	0.0022	ENSP00000172229,ENSP00000242208,ENSP00000244745,ENSP00000263317,ENSP00000263734,ENSP00000264498,ENSP00000266970,ENSP00000290271,ENSP00000304133,ENSP00000308815,ENSP00000310170,ENSP00000314807,ENSP00000320147,ENSP00000323929,ENSP00000356213,ENSP00000363804,ENSP00000370034,ENSP00000379140,ENSP00000383115,ENSP00000434024,ENSP00000482457	A2M,CCL19,CDK2,COLEC12,CXCL12,EPAS1,EZH2,FGF2,FOSL1,H2AFX,IL1RAP,INHBA,KLF4,NGFR,NOX4,PLCG2,SCG2,SOX4,STC1,TLR7,VIP
GO:0014070	response to organic cyclic compound	10	873	0.0022	ENSP00000231509,ENSP00000242208,ENSP00000263317,ENSP00000290271,ENSP00000310170,ENSP00000320147,ENSP00000350815,ENSP00000363804,ENSP00000383115,ENSP00000422591	COLEC12,EZH2,FOSL1,INHBA,KLF4,NOX4,NR3C1,NR3C2,SLIT2,STC1
GO:0032879	regulation of localization	18	2524	0.0022	ENSP00000172229,ENSP00000242208,ENSP00000244745,ENSP00000263317,ENSP00000264498,ENSP00000290271,ENSP00000305416,ENSP00000308815,ENSP00000311733,ENSP00000314807,ENSP00000354416,ENSP00000356213,ENSP00000357669,ENSP00000363804,ENSP00000365380,ENSP00000379140,ENSP00000422591,ENSP00000482457	CCL19,CCL28,CMKLR1,CXCL12,FGF2,FOXP3,IL1RAP,INHBA,KLF4,NGFR,NOX4,NPR1,PLCG2,S1PR1,SLIT2,SOX4,STC1,VIP
GO:0042035	regulation of cytokine biosynthetic process	4	96	0.0022	ENSP00000242208,ENSP00000363804,ENSP00000365380,ENSP00000370034	FOXP3,INHBA,KLF4,TLR7
GO:0050776	regulation of immune response	10	873	0.0022	ENSP00000300305,ENSP00000308815,ENSP00000309338,ENSP00000323929,ENSP00000357150,ENSP00000365380,ENSP00000370034,ENSP00000376544,ENSP00000383115,ENSP00000482457	A2M,CCL19,CD1B,CD79B,CLCF1,COLEC12,FOXP3,PLCG2,RUNX1,TLR7
GO:0060326	cell chemotaxis	5	183	0.0022	ENSP00000304133,ENSP00000305416,ENSP00000308815,ENSP00000354416,ENSP00000379140	CCL19,CCL28,CXCL12,S1PR1,SCG2
GO:0060429	epithelium development	11	1055	0.0022	ENSP00000242208,ENSP00000244745,ENSP00000264498,ENSP00000290271,ENSP00000305416,ENSP00000327048,ENSP00000328169,ENSP00000363149,ENSP00000363804,ENSP00000405890,ENSP00000422591	FGF2,INHBA,JAG2,KLF4,MAF,PBX1,S1PR1,SLIT2,SOX4,SPDEF,STC1
GO:1901654	response to ketone	5	183	0.0022	ENSP00000231509,ENSP00000308815,ENSP00000310170,ENSP00000363804,ENSP00000422591	CCL19,FOSL1,KLF4,NR3C1,SLIT2
GO:2000134	negative regulation of G1/S transition of mitotic cell cycle	4	97	0.0022	ENSP00000244745,ENSP00000266970,ENSP00000320147,ENSP00000363804	CDK2,EZH2,KLF4,SOX4
GO:0000302	response to reactive oxygen species	5	189	0.0025	ENSP00000266970,ENSP00000308815,ENSP00000310170,ENSP00000320147,ENSP00000363804	CCL19,CDK2,EZH2,FOSL1,KLF4
GO:0001525	angiogenesis	6	297	0.0025	ENSP00000263734,ENSP00000264498,ENSP00000293825,ENSP00000304133,ENSP00000305416,ENSP00000422591	EPAS1,FGF2,S1PR1,SCG2,SLIT2,TNFSF12
GO:0002683	negative regulation of immune system process	7	425	0.0025	ENSP00000242208,ENSP00000300305,ENSP00000323929,ENSP00000354416,ENSP00000365380,ENSP00000379140,ENSP00000422591	A2M,CCL28,CXCL12,FOXP3,INHBA,RUNX1,SLIT2
GO:0010629	negative regulation of gene expression	14	1670	0.0025	ENSP00000201031,ENSP00000216133,ENSP00000231509,ENSP00000256495,ENSP00000266970,ENSP00000300305,ENSP00000301633,ENSP00000320147,ENSP00000323929,ENSP00000327048,ENSP00000363149,ENSP00000363804,ENSP00000365380,ENSP00000434024	A2M,BHLHE40,BIRC5,CBX7,CDK2,EZH2,FOXP3,H2AFX,KLF4,MAF,NR3C1,RUNX1,SPDEF,TFAP2C
GO:0050769	positive regulation of neurogenesis	7	425	0.0025	ENSP00000172229,ENSP00000309338,ENSP00000314807,ENSP00000320147,ENSP00000358525,ENSP00000379140,ENSP00000422591	CLCF1,CXCL12,EZH2,IL1RAP,NGF,NGFR,SLIT2
GO:0048293	regulation of isotype switching to IgE isotypes	2	7	0.0029	ENSP00000309338,ENSP00000365380	CLCF1,FOXP3
GO:2000669	negative regulation of dendritic cell apoptotic process	2	7	0.0029	ENSP00000308815,ENSP00000379140	CCL19,CXCL12
GO:0009967	positive regulation of signal transduction	13	1493	0.003	ENSP00000242208,ENSP00000244745,ENSP00000263317,ENSP00000263754,ENSP00000264498,ENSP00000293825,ENSP00000308815,ENSP00000309338,ENSP00000320147,ENSP00000328169,ENSP00000357669,ENSP00000358525,ENSP00000370034	CCL19,CLCF1,EZH2,FGF2,INHBA,JAG2,KAT2B,NGF,NOX4,NPR1,SOX4,TLR7,TNFSF12
GO:0061844	antimicrobial humoral immune response mediated by antimicrobial peptide	4	107	0.003	ENSP00000308815,ENSP00000354416,ENSP00000356213,ENSP00000379140	CCL19,CCL28,CXCL12,VIP
GO:0071675	regulation of mononuclear cell migration	3	42	0.003	ENSP00000311733,ENSP00000379140,ENSP00000422591	CMKLR1,CXCL12,SLIT2
GO:0050918	positive chemotaxis	3	43	0.0031	ENSP00000264498,ENSP00000304133,ENSP00000379140	CXCL12,FGF2,SCG2
GO:0002688	regulation of leukocyte chemotaxis	4	112	0.0035	ENSP00000308815,ENSP00000311733,ENSP00000379140,ENSP00000422591	CCL19,CMKLR1,CXCL12,SLIT2
GO:0046638	positive regulation of alpha-beta T cell differentiation	3	45	0.0035	ENSP00000300305,ENSP00000308815,ENSP00000365380	CCL19,FOXP3,RUNX1
GO:0035556	intracellular signal transduction	13	1528	0.0036	ENSP00000172229,ENSP00000244745,ENSP00000264498,ENSP00000266970,ENSP00000304133,ENSP00000308815,ENSP00000309338,ENSP00000321999,ENSP00000356213,ENSP00000357669,ENSP00000358525,ENSP00000370034,ENSP00000482457	CCL19,CDK2,CLCF1,FGF2,NGF,NGFR,NPR1,PLCG2,PTH1R,SCG2,SOX4,TLR7,VIP
GO:0043370	regulation of CD4-positive, alpha-beta T cell differentiation	3	46	0.0037	ENSP00000300305,ENSP00000308815,ENSP00000365380	CCL19,FOXP3,RUNX1
GO:0043551	regulation of phosphatidylinositol 3-kinase activity	3	46	0.0037	ENSP00000264498,ENSP00000308815,ENSP00000363804	CCL19,FGF2,KLF4
GO:0051209	release of sequestered calcium ion into cytosol	3	46	0.0037	ENSP00000264498,ENSP00000308815,ENSP00000482457	CCL19,FGF2,PLCG2
GO:0090304	nucleic acid metabolic process	23	3941	0.0037	ENSP00000201031,ENSP00000216133,ENSP00000231509,ENSP00000244745,ENSP00000256495,ENSP00000257818,ENSP00000262904,ENSP00000263734,ENSP00000263754,ENSP00000266970,ENSP00000298532,ENSP00000300305,ENSP00000301633,ENSP00000310170,ENSP00000320147,ENSP00000327048,ENSP00000350815,ENSP00000363149,ENSP00000363804,ENSP00000365380,ENSP00000405890,ENSP00000434024,ENSP00000471921	BHLHE40,BIRC5,CBX7,CDK2,E2F3,EPAS1,EZH2,FOSL1,FOXP3,H2AFX,KAT2B,KLF4,LMO2,MAF,NR3C1,NR3C2,PBX1,RUNX1,SNAPC4,SOX4,SPDEF,SPIB,TFAP2C
GO:0035239	tube morphogenesis	8	615	0.0038	ENSP00000244745,ENSP00000263734,ENSP00000264498,ENSP00000293825,ENSP00000304133,ENSP00000305416,ENSP00000405890,ENSP00000422591	EPAS1,FGF2,PBX1,S1PR1,SCG2,SLIT2,SOX4,TNFSF12
GO:0051246	regulation of protein metabolic process	18	2668	0.0038	ENSP00000172229,ENSP00000242208,ENSP00000244745,ENSP00000263317,ENSP00000263754,ENSP00000264498,ENSP00000293825,ENSP00000301633,ENSP00000308815,ENSP00000309338,ENSP00000320147,ENSP00000323929,ENSP00000356213,ENSP00000358525,ENSP00000363804,ENSP00000365380,ENSP00000370034,ENSP00000422591	A2M,BIRC5,CCL19,CLCF1,EZH2,FGF2,FOXP3,INHBA,KAT2B,KLF4,NGF,NGFR,NOX4,SLIT2,SOX4,TLR7,TNFSF12,VIP
GO:0071622	regulation of granulocyte chemotaxis	3	47	0.0038	ENSP00000308815,ENSP00000311733,ENSP00000422591	CCL19,CMKLR1,SLIT2
GO:0016070	RNA metabolic process	21	3430	0.0039	ENSP00000201031,ENSP00000216133,ENSP00000231509,ENSP00000244745,ENSP00000256495,ENSP00000257818,ENSP00000262904,ENSP00000263734,ENSP00000263754,ENSP00000298532,ENSP00000300305,ENSP00000301633,ENSP00000310170,ENSP00000320147,ENSP00000327048,ENSP00000350815,ENSP00000363149,ENSP00000363804,ENSP00000365380,ENSP00000405890,ENSP00000471921	BHLHE40,BIRC5,CBX7,E2F3,EPAS1,EZH2,FOSL1,FOXP3,KAT2B,KLF4,LMO2,MAF,NR3C1,NR3C2,PBX1,RUNX1,SNAPC4,SOX4,SPDEF,SPIB,TFAP2C
GO:0022603	regulation of anatomical structure morphogenesis	10	961	0.004	ENSP00000172229,ENSP00000231721,ENSP00000264498,ENSP00000293825,ENSP00000300305,ENSP00000357669,ENSP00000358525,ENSP00000363804,ENSP00000379140,ENSP00000422591	CXCL12,FGF2,KLF4,NGF,NGFR,NPR1,RUNX1,SEMA3G,SLIT2,TNFSF12
GO:0010455	positive regulation of cell fate commitment	2	9	0.0041	ENSP00000264498,ENSP00000363149	FGF2,SPDEF
GO:0030155	regulation of cell adhesion	8	623	0.0041	ENSP00000300305,ENSP00000305416,ENSP00000308815,ENSP00000328169,ENSP00000354416,ENSP00000363804,ENSP00000365380,ENSP00000379140	CCL19,CCL28,CXCL12,FOXP3,JAG2,KLF4,RUNX1,S1PR1
GO:0061614	pri-miRNA transcription by RNA polymerase II	2	9	0.0041	ENSP00000310170,ENSP00000363804	FOSL1,KLF4
GO:0035295	tube development	9	793	0.0042	ENSP00000244745,ENSP00000263734,ENSP00000264498,ENSP00000293825,ENSP00000304133,ENSP00000305416,ENSP00000363149,ENSP00000405890,ENSP00000422591	EPAS1,FGF2,PBX1,S1PR1,SCG2,SLIT2,SOX4,SPDEF,TNFSF12
GO:0045620	negative regulation of lymphocyte differentiation	3	49	0.0042	ENSP00000242208,ENSP00000300305,ENSP00000365380	FOXP3,INHBA,RUNX1
GO:0034599	cellular response to oxidative stress	5	222	0.0045	ENSP00000263317,ENSP00000263734,ENSP00000266970,ENSP00000320147,ENSP00000363804	CDK2,EPAS1,EZH2,KLF4,NOX4
GO:0071417	cellular response to organonitrogen compound	7	485	0.0047	ENSP00000172229,ENSP00000263317,ENSP00000263754,ENSP00000290271,ENSP00000320147,ENSP00000363804,ENSP00000422591	EZH2,KAT2B,KLF4,NGFR,NOX4,SLIT2,STC1
GO:0016477	cell migration	9	812	0.0049	ENSP00000264498,ENSP00000293825,ENSP00000296370,ENSP00000304133,ENSP00000305416,ENSP00000308815,ENSP00000354416,ENSP00000379140,ENSP00000422591	CCL19,CCL28,CXCL12,FGF2,S100P,S1PR1,SCG2,SLIT2,TNFSF12
GO:0048660	regulation of smooth muscle cell proliferation	4	126	0.0049	ENSP00000264498,ENSP00000305416,ENSP00000357669,ENSP00000363804	FGF2,KLF4,NPR1,S1PR1
GO:1901990	regulation of mitotic cell cycle phase transition	6	351	0.005	ENSP00000244745,ENSP00000266970,ENSP00000301633,ENSP00000320147,ENSP00000363804,ENSP00000405890	BIRC5,CDK2,EZH2,KLF4,PBX1,SOX4
GO:0030595	leukocyte chemotaxis	4	130	0.0053	ENSP00000304133,ENSP00000305416,ENSP00000308815,ENSP00000379140	CCL19,CXCL12,S1PR1,SCG2
GO:0097305	response to alcohol	5	233	0.0054	ENSP00000242208,ENSP00000308815,ENSP00000310170,ENSP00000363804,ENSP00000422591	CCL19,FOSL1,INHBA,KLF4,SLIT2
GO:0050771	negative regulation of axonogenesis	3	56	0.0057	ENSP00000172229,ENSP00000231721,ENSP00000422591	NGFR,SEMA3G,SLIT2
GO:0009306	protein secretion	4	134	0.0058	ENSP00000304133,ENSP00000308815,ENSP00000314807,ENSP00000356213	CCL19,IL1RAP,SCG2,VIP
GO:0021537	telencephalon development	5	237	0.0058	ENSP00000242208,ENSP00000320147,ENSP00000379140,ENSP00000422591,ENSP00000434024	CXCL12,EZH2,H2AFX,INHBA,SLIT2
GO:0051707	response to other organism	9	835	0.0058	ENSP00000172229,ENSP00000308815,ENSP00000310170,ENSP00000354416,ENSP00000356213,ENSP00000365380,ENSP00000370034,ENSP00000379140,ENSP00000482457	CCL19,CCL28,CXCL12,FOSL1,FOXP3,NGFR,PLCG2,TLR7,VIP
GO:0001816	cytokine production	4	137	0.0061	ENSP00000308815,ENSP00000314807,ENSP00000327048,ENSP00000365380	CCL19,FOXP3,IL1RAP,MAF
GO:0010951	negative regulation of endopeptidase activity	5	242	0.0061	ENSP00000172229,ENSP00000301633,ENSP00000323929,ENSP00000358525,ENSP00000363804	A2M,BIRC5,KLF4,NGF,NGFR
GO:0045414	regulation of interleukin-8 biosynthetic process	2	12	0.0061	ENSP00000363804,ENSP00000370034	KLF4,TLR7
GO:0051384	response to glucocorticoid	4	138	0.0063	ENSP00000231509,ENSP00000290271,ENSP00000310170,ENSP00000422591	FOSL1,NR3C1,SLIT2,STC1
GO:0006952	defense response	11	1234	0.0064	ENSP00000172229,ENSP00000242208,ENSP00000263317,ENSP00000304133,ENSP00000308815,ENSP00000310170,ENSP00000314807,ENSP00000356213,ENSP00000370034,ENSP00000379140,ENSP00000383115	CCL19,COLEC12,CXCL12,FOSL1,IL1RAP,INHBA,NGFR,NOX4,SCG2,TLR7,VIP
GO:0043170	macromolecule metabolic process	34	7453	0.0064	ENSP00000172229,ENSP00000201031,ENSP00000216133,ENSP00000231509,ENSP00000242208,ENSP00000244745,ENSP00000256495,ENSP00000257818,ENSP00000262904,ENSP00000263317,ENSP00000263734,ENSP00000263754,ENSP00000264498,ENSP00000266970,ENSP00000298532,ENSP00000300305,ENSP00000301633,ENSP00000304133,ENSP00000308815,ENSP00000310170,ENSP00000314807,ENSP00000320147,ENSP00000323929,ENSP00000327048,ENSP00000350815…	A2M,BHLHE40,BIRC5,CBX7,CCL19,CDK2,E2F3,EPAS1,EZH2,FGF2,FOSL1,FOXP3,H2AFX,IL1RAP,INHBA,KAT2B,KLF4,LMO2,MAF,NGF,NGFR,NOX4,NPR1,NR3C1,NR3C2,PBX1,RUNX1,SCG2,SNAPC4,SOX4,SPDEF,SPIB,TFAP2C,TLR7
GO:0006325	chromatin organization	8	683	0.0065	ENSP00000216133,ENSP00000231509,ENSP00000263754,ENSP00000266970,ENSP00000320147,ENSP00000336868,ENSP00000365380,ENSP00000434024	CBX7,CDK2,CENPA,EZH2,FOXP3,H2AFX,KAT2B,NR3C1
GO:0019220	regulation of phosphate metabolic process	13	1657	0.0066	ENSP00000242208,ENSP00000263317,ENSP00000263754,ENSP00000264498,ENSP00000308815,ENSP00000309338,ENSP00000320147,ENSP00000321999,ENSP00000349493,ENSP00000358525,ENSP00000363804,ENSP00000370034,ENSP00000422591	CCL19,CLCF1,EZH2,FGF2,GUCA2A,INHBA,KAT2B,KLF4,NGF,NOX4,PTH1R,SLIT2,TLR7
GO:0072676	lymphocyte migration	3	61	0.0068	ENSP00000305416,ENSP00000308815,ENSP00000379140	CCL19,CXCL12,S1PR1
GO:0043069	negative regulation of programmed cell death	9	873	0.0072	ENSP00000172229,ENSP00000301633,ENSP00000304133,ENSP00000308815,ENSP00000309338,ENSP00000358525,ENSP00000363804,ENSP00000379140,ENSP00000482457	BIRC5,CCL19,CLCF1,CXCL12,KLF4,NGF,NGFR,PLCG2,SCG2
GO:0007049	cell cycle	11	1263	0.0074	ENSP00000231509,ENSP00000242208,ENSP00000244745,ENSP00000251496,ENSP00000262904,ENSP00000263754,ENSP00000266970,ENSP00000301633,ENSP00000320147,ENSP00000336868,ENSP00000434024	BIRC5,CDK2,CENPA,E2F3,EZH2,H2AFX,INHBA,KAT2B,NCAPG,NR3C1,SOX4
GO:0010243	response to organonitrogen compound	9	876	0.0074	ENSP00000172229,ENSP00000263317,ENSP00000263754,ENSP00000290271,ENSP00000310170,ENSP00000320147,ENSP00000363804,ENSP00000379140,ENSP00000422591	CXCL12,EZH2,FOSL1,KAT2B,KLF4,NGFR,NOX4,SLIT2,STC1
GO:0032958	inositol phosphate biosynthetic process	2	14	0.0075	ENSP00000264498,ENSP00000482457	FGF2,PLCG2
GO:0051216	cartilage development	4	147	0.0075	ENSP00000264498,ENSP00000290271,ENSP00000300305,ENSP00000321999	FGF2,PTH1R,RUNX1,STC1
GO:1903670	regulation of sprouting angiogenesis	3	64	0.0075	ENSP00000172229,ENSP00000264498,ENSP00000363804	FGF2,KLF4,NGFR
GO:0001819	positive regulation of cytokine production	6	390	0.0076	ENSP00000300305,ENSP00000308815,ENSP00000314807,ENSP00000365380,ENSP00000370034,ENSP00000482457	CCL19,FOXP3,IL1RAP,PLCG2,RUNX1,TLR7
GO:0051047	positive regulation of secretion	6	393	0.0078	ENSP00000242208,ENSP00000244745,ENSP00000308815,ENSP00000314807,ENSP00000357669,ENSP00000379140	CCL19,CXCL12,IL1RAP,INHBA,NPR1,SOX4
GO:0051248	negative regulation of protein metabolic process	10	1075	0.0078	ENSP00000172229,ENSP00000242208,ENSP00000244745,ENSP00000263754,ENSP00000301633,ENSP00000323929,ENSP00000358525,ENSP00000363804,ENSP00000365380,ENSP00000422591	A2M,BIRC5,FOXP3,INHBA,KAT2B,KLF4,NGF,NGFR,SLIT2,SOX4
GO:0043406	positive regulation of MAP kinase activity	5	264	0.0082	ENSP00000263317,ENSP00000264498,ENSP00000308815,ENSP00000320147,ENSP00000358525	CCL19,EZH2,FGF2,NGF,NOX4
GO:0045321	leukocyte activation	9	894	0.0082	ENSP00000244745,ENSP00000296370,ENSP00000308815,ENSP00000309338,ENSP00000328169,ENSP00000365380,ENSP00000370034,ENSP00000376544,ENSP00000482457	CCL19,CD79B,CLCF1,FOXP3,JAG2,PLCG2,S100P,SOX4,TLR7
GO:0050930	induction of positive chemotaxis	2	15	0.0082	ENSP00000304133,ENSP00000379140	CXCL12,SCG2
GO:0044093	positive regulation of molecular function	13	1713	0.0083	ENSP00000172229,ENSP00000263317,ENSP00000264498,ENSP00000305416,ENSP00000308815,ENSP00000310170,ENSP00000314807,ENSP00000320147,ENSP00000323929,ENSP00000349493,ENSP00000358525,ENSP00000363804,ENSP00000482457	A2M,CCL19,EZH2,FGF2,FOSL1,GUCA2A,IL1RAP,KLF4,NGF,NGFR,NOX4,PLCG2,S1PR1
GO:2000573	positive regulation of DNA biosynthetic process	3	68	0.0085	ENSP00000263317,ENSP00000264498,ENSP00000363804	FGF2,KLF4,NOX4
GO:0009615	response to virus	5	270	0.0088	ENSP00000308815,ENSP00000310170,ENSP00000365380,ENSP00000370034,ENSP00000379140	CCL19,CXCL12,FOSL1,FOXP3,TLR7
GO:0048608	reproductive structure development	6	405	0.0088	ENSP00000201031,ENSP00000242208,ENSP00000263734,ENSP00000290271,ENSP00000310170,ENSP00000422591	EPAS1,FOSL1,INHBA,SLIT2,STC1,TFAP2C
GO:0051046	regulation of secretion	8	728	0.0089	ENSP00000242208,ENSP00000244745,ENSP00000290271,ENSP00000308815,ENSP00000314807,ENSP00000357669,ENSP00000365380,ENSP00000379140	CCL19,CXCL12,FOXP3,IL1RAP,INHBA,NPR1,SOX4,STC1
GO:0006139	nucleobase-containing compound metabolic process	24	4551	0.0091	ENSP00000201031,ENSP00000216133,ENSP00000231509,ENSP00000244745,ENSP00000256495,ENSP00000257818,ENSP00000262904,ENSP00000263734,ENSP00000263754,ENSP00000266970,ENSP00000298532,ENSP00000300305,ENSP00000301633,ENSP00000310170,ENSP00000320147,ENSP00000327048,ENSP00000350815,ENSP00000357669,ENSP00000363149,ENSP00000363804,ENSP00000365380,ENSP00000405890,ENSP00000434024,ENSP00000471921	BHLHE40,BIRC5,CBX7,CDK2,E2F3,EPAS1,EZH2,FOSL1,FOXP3,H2AFX,KAT2B,KLF4,LMO2,MAF,NPR1,NR3C1,NR3C2,PBX1,RUNX1,SNAPC4,SOX4,SPDEF,SPIB,TFAP2C
GO:0045619	regulation of lymphocyte differentiation	4	158	0.0091	ENSP00000242208,ENSP00000300305,ENSP00000308815,ENSP00000365380	CCL19,FOXP3,INHBA,RUNX1
GO:1903706	regulation of hemopoiesis	6	412	0.0094	ENSP00000242208,ENSP00000257818,ENSP00000263754,ENSP00000300305,ENSP00000308815,ENSP00000365380	CCL19,FOXP3,INHBA,KAT2B,LMO2,RUNX1
GO:0002009	morphogenesis of an epithelium	6	414	0.0095	ENSP00000244745,ENSP00000264498,ENSP00000328169,ENSP00000363804,ENSP00000405890,ENSP00000422591	FGF2,JAG2,KLF4,PBX1,SLIT2,SOX4
GO:0031399	regulation of protein modification process	13	1747	0.0095	ENSP00000242208,ENSP00000244745,ENSP00000263317,ENSP00000263754,ENSP00000264498,ENSP00000308815,ENSP00000309338,ENSP00000320147,ENSP00000358525,ENSP00000363804,ENSP00000365380,ENSP00000370034,ENSP00000422591	CCL19,CLCF1,EZH2,FGF2,FOXP3,INHBA,KAT2B,KLF4,NGF,NOX4,SLIT2,SOX4,TLR7
GO:0002042	cell migration involved in sprouting angiogenesis	2	17	0.0098	ENSP00000264498,ENSP00000422591	FGF2,SLIT2
GO:0006367	transcription initiation from RNA polymerase II promoter	4	162	0.0098	ENSP00000231509,ENSP00000262904,ENSP00000263754,ENSP00000350815	E2F3,KAT2B,NR3C1,NR3C2
GO:0016043	cellular component organization	26	5163	0.0098	ENSP00000172229,ENSP00000216133,ENSP00000231509,ENSP00000231721,ENSP00000251496,ENSP00000263317,ENSP00000263734,ENSP00000263754,ENSP00000264498,ENSP00000266970,ENSP00000290271,ENSP00000301633,ENSP00000305416,ENSP00000310170,ENSP00000314807,ENSP00000320147,ENSP00000323929,ENSP00000336868,ENSP00000358525,ENSP00000365380,ENSP00000376544,ENSP00000379140,ENSP00000379616,ENSP00000383115,ENSP00000422591…	A2M,BIRC5,CBX7,CD79B,CDK2,CENPA,COLEC12,CXCL12,EPAS1,EZH2,FGF2,FOSL1,FOXP3,H2AFX,IL1RAP,KAT2B,MYH11,NCAPG,NGF,NGFR,NOX4,NR3C1,S1PR1,SEMA3G,SLIT2,STC1
GO:0045766	positive regulation of angiogenesis	4	162	0.0098	ENSP00000264498,ENSP00000293825,ENSP00000300305,ENSP00000363804	FGF2,KLF4,RUNX1,TNFSF12
GO:0090280	positive regulation of calcium ion import	2	17	0.0098	ENSP00000290271,ENSP00000379140	CXCL12,STC1
GO:0030308	negative regulation of cell growth	4	164	0.01	ENSP00000231721,ENSP00000242208,ENSP00000357669,ENSP00000422591	INHBA,NPR1,SEMA3G,SLIT2
GO:0051726	regulation of cell cycle	10	1129	0.0103	ENSP00000242208,ENSP00000244745,ENSP00000263754,ENSP00000266970,ENSP00000301633,ENSP00000310170,ENSP00000320147,ENSP00000363804,ENSP00000405890,ENSP00000434024	BIRC5,CDK2,EZH2,FOSL1,H2AFX,INHBA,KAT2B,KLF4,PBX1,SOX4
GO:0007221	positive regulation of transcription of Notch receptor target	2	18	0.0105	ENSP00000263754,ENSP00000405890	KAT2B,PBX1
GO:0070098	chemokine-mediated signaling pathway	3	75	0.0105	ENSP00000308815,ENSP00000311733,ENSP00000379140	CCL19,CMKLR1,CXCL12
GO:0030182	neuron differentiation	9	940	0.0107	ENSP00000172229,ENSP00000242208,ENSP00000244745,ENSP00000300305,ENSP00000305416,ENSP00000328169,ENSP00000358525,ENSP00000379140,ENSP00000422591	CXCL12,INHBA,JAG2,NGF,NGFR,RUNX1,S1PR1,SLIT2,SOX4
GO:0032268	regulation of cellular protein metabolic process	16	2486	0.0108	ENSP00000172229,ENSP00000242208,ENSP00000244745,ENSP00000263317,ENSP00000263754,ENSP00000264498,ENSP00000301633,ENSP00000308815,ENSP00000309338,ENSP00000320147,ENSP00000323929,ENSP00000358525,ENSP00000363804,ENSP00000365380,ENSP00000370034,ENSP00000422591	A2M,BIRC5,CCL19,CLCF1,EZH2,FGF2,FOXP3,INHBA,KAT2B,KLF4,NGF,NGFR,NOX4,SLIT2,SOX4,TLR7
GO:0032870	cellular response to hormone stimulus	7	585	0.0108	ENSP00000231509,ENSP00000242208,ENSP00000257818,ENSP00000263754,ENSP00000290271,ENSP00000350815,ENSP00000422591	INHBA,KAT2B,LMO2,NR3C1,NR3C2,SLIT2,STC1
GO:0071322	cellular response to carbohydrate stimulus	3	76	0.0108	ENSP00000244745,ENSP00000263317,ENSP00000383115	COLEC12,NOX4,SOX4
GO:0050778	positive regulation of immune response	7	589	0.0111	ENSP00000308815,ENSP00000309338,ENSP00000365380,ENSP00000370034,ENSP00000376544,ENSP00000383115,ENSP00000482457	CCL19,CD79B,CLCF1,COLEC12,FOXP3,PLCG2,TLR7
GO:0006928	movement of cell or subcellular component	11	1355	0.0114	ENSP00000172229,ENSP00000264498,ENSP00000293825,ENSP00000296370,ENSP00000304133,ENSP00000305416,ENSP00000308815,ENSP00000354416,ENSP00000379140,ENSP00000379616,ENSP00000422591	CCL19,CCL28,CXCL12,FGF2,MYH11,NGFR,S100P,S1PR1,SCG2,SLIT2,TNFSF12
GO:0071731	response to nitric oxide	2	19	0.0114	ENSP00000266970,ENSP00000308815	CCL19,CDK2
GO:0051346	negative regulation of hydrolase activity	6	438	0.0119	ENSP00000172229,ENSP00000301633,ENSP00000323929,ENSP00000358525,ENSP00000363804,ENSP00000422591	A2M,BIRC5,KLF4,NGF,NGFR,SLIT2
GO:0032088	negative regulation of NF-kappaB transcription factor activity	3	80	0.0121	ENSP00000311733,ENSP00000363804,ENSP00000365380	CMKLR1,FOXP3,KLF4
GO:0001932	regulation of protein phosphorylation	11	1370	0.0123	ENSP00000242208,ENSP00000263317,ENSP00000263754,ENSP00000264498,ENSP00000308815,ENSP00000309338,ENSP00000320147,ENSP00000358525,ENSP00000363804,ENSP00000370034,ENSP00000422591	CCL19,CLCF1,EZH2,FGF2,INHBA,KAT2B,KLF4,NGF,NOX4,SLIT2,TLR7
GO:0043371	negative regulation of CD4-positive, alpha-beta T cell differentiation	2	20	0.0123	ENSP00000300305,ENSP00000365380	FOXP3,RUNX1
GO:0048011	neurotrophin TRK receptor signaling pathway	2	20	0.0123	ENSP00000172229,ENSP00000358525	NGF,NGFR
GO:1903708	positive regulation of hemopoiesis	4	177	0.0125	ENSP00000242208,ENSP00000300305,ENSP00000308815,ENSP00000365380	CCL19,FOXP3,INHBA,RUNX1
GO:0060993	kidney morphogenesis	3	82	0.0127	ENSP00000244745,ENSP00000264498,ENSP00000405890	FGF2,PBX1,SOX4
GO:0032674	regulation of interleukin-5 production	2	21	0.0131	ENSP00000314807,ENSP00000365380	FOXP3,IL1RAP
GO:0030335	positive regulation of cell migration	6	452	0.0135	ENSP00000263317,ENSP00000264498,ENSP00000305416,ENSP00000308815,ENSP00000311733,ENSP00000379140	CCL19,CMKLR1,CXCL12,FGF2,NOX4,S1PR1
GO:0035690	cellular response to drug	5	310	0.0141	ENSP00000231509,ENSP00000266970,ENSP00000320147,ENSP00000363804,ENSP00000422591	CDK2,EZH2,KLF4,NR3C1,SLIT2
GO:0001657	ureteric bud development	3	86	0.0142	ENSP00000264498,ENSP00000405890,ENSP00000422591	FGF2,PBX1,SLIT2
GO:0003006	developmental process involved in reproduction	7	622	0.0142	ENSP00000201031,ENSP00000242208,ENSP00000263734,ENSP00000290271,ENSP00000310170,ENSP00000405890,ENSP00000422591	EPAS1,FOSL1,INHBA,PBX1,SLIT2,STC1,TFAP2C
GO:1902742	apoptotic process involved in development	2	22	0.0142	ENSP00000328169,ENSP00000422591	JAG2,SLIT2
GO:0051276	chromosome organization	9	999	0.0148	ENSP00000216133,ENSP00000231509,ENSP00000251496,ENSP00000263754,ENSP00000266970,ENSP00000320147,ENSP00000336868,ENSP00000365380,ENSP00000434024	CBX7,CDK2,CENPA,EZH2,FOXP3,H2AFX,KAT2B,NCAPG,NR3C1
GO:0045453	bone resorption	2	23	0.015	ENSP00000263317,ENSP00000321999	NOX4,PTH1R
GO:1902667	regulation of axon guidance	2	23	0.015	ENSP00000379140,ENSP00000422591	CXCL12,SLIT2
GO:0051129	negative regulation of cellular component organization	7	632	0.0151	ENSP00000172229,ENSP00000231721,ENSP00000263754,ENSP00000301633,ENSP00000305416,ENSP00000365380,ENSP00000422591	BIRC5,FOXP3,KAT2B,NGFR,S1PR1,SEMA3G,SLIT2
GO:0002824	positive regulation of adaptive immune response based on somatic recombination of immune receptors built from immunoglobulin superfamily domains	3	89	0.0152	ENSP00000308815,ENSP00000309338,ENSP00000365380	CCL19,CLCF1,FOXP3
GO:0031640	killing of cells of other organism	3	89	0.0152	ENSP00000308815,ENSP00000354416,ENSP00000379140	CCL19,CCL28,CXCL12
GO:0000075	cell cycle checkpoint	4	193	0.0158	ENSP00000244745,ENSP00000266970,ENSP00000301633,ENSP00000434024	BIRC5,CDK2,H2AFX,SOX4
GO:0002065	columnar/cuboidal epithelial cell differentiation	3	91	0.0158	ENSP00000244745,ENSP00000328169,ENSP00000363149	JAG2,SOX4,SPDEF
GO:0002690	positive regulation of leukocyte chemotaxis	3	91	0.0158	ENSP00000308815,ENSP00000311733,ENSP00000379140	CCL19,CMKLR1,CXCL12
GO:0032269	negative regulation of cellular protein metabolic process	9	1014	0.0158	ENSP00000172229,ENSP00000244745,ENSP00000263754,ENSP00000301633,ENSP00000323929,ENSP00000358525,ENSP00000363804,ENSP00000365380,ENSP00000422591	A2M,BIRC5,FOXP3,KAT2B,KLF4,NGF,NGFR,SLIT2,SOX4
GO:0048872	homeostasis of number of cells	4	193	0.0158	ENSP00000242208,ENSP00000263734,ENSP00000320147,ENSP00000365380	EPAS1,EZH2,FOXP3,INHBA
GO:1903671	negative regulation of sprouting angiogenesis	2	24	0.0158	ENSP00000172229,ENSP00000363804	KLF4,NGFR
GO:0048545	response to steroid hormone	5	324	0.0159	ENSP00000231509,ENSP00000290271,ENSP00000310170,ENSP00000350815,ENSP00000422591	FOSL1,NR3C1,NR3C2,SLIT2,STC1
GO:0071363	cellular response to growth factor stimulus	6	477	0.0162	ENSP00000172229,ENSP00000231509,ENSP00000263317,ENSP00000264498,ENSP00000358525,ENSP00000363804	FGF2,KLF4,NGF,NGFR,NOX4,NR3C1
GO:0097191	extrinsic apoptotic signaling pathway	3	93	0.0164	ENSP00000242208,ENSP00000293825,ENSP00000358525	INHBA,NGF,TNFSF12
GO:0030855	epithelial cell differentiation	7	649	0.0166	ENSP00000244745,ENSP00000290271,ENSP00000305416,ENSP00000327048,ENSP00000328169,ENSP00000363149,ENSP00000363804	JAG2,KLF4,MAF,S1PR1,SOX4,SPDEF,STC1
GO:0048771	tissue remodeling	3	94	0.0167	ENSP00000263317,ENSP00000263734,ENSP00000321999	EPAS1,NOX4,PTH1R
GO:0006954	inflammatory response	6	482	0.0168	ENSP00000172229,ENSP00000263317,ENSP00000304133,ENSP00000308815,ENSP00000314807,ENSP00000370034	CCL19,IL1RAP,NGFR,NOX4,SCG2,TLR7
GO:0002757	immune response-activating signal transduction	5	332	0.0171	ENSP00000365380,ENSP00000370034,ENSP00000376544,ENSP00000383115,ENSP00000482457	CD79B,COLEC12,FOXP3,PLCG2,TLR7
GO:0007507	heart development	6	485	0.0171	ENSP00000244745,ENSP00000263317,ENSP00000263754,ENSP00000305416,ENSP00000379616,ENSP00000422591	KAT2B,MYH11,NOX4,S1PR1,SLIT2,SOX4
GO:0051336	regulation of hydrolase activity	10	1238	0.0171	ENSP00000172229,ENSP00000264498,ENSP00000301633,ENSP00000305416,ENSP00000308815,ENSP00000320147,ENSP00000323929,ENSP00000358525,ENSP00000363804,ENSP00000422591	A2M,BIRC5,CCL19,EZH2,FGF2,KLF4,NGF,NGFR,S1PR1,SLIT2
GO:0010639	negative regulation of organelle organization	5	333	0.0173	ENSP00000263754,ENSP00000301633,ENSP00000305416,ENSP00000365380,ENSP00000422591	BIRC5,FOXP3,KAT2B,S1PR1,SLIT2
GO:0034641	cellular nitrogen compound metabolic process	25	5126	0.0173	ENSP00000201031,ENSP00000216133,ENSP00000231509,ENSP00000244745,ENSP00000256495,ENSP00000257818,ENSP00000262904,ENSP00000263734,ENSP00000263754,ENSP00000266970,ENSP00000298532,ENSP00000300305,ENSP00000301633,ENSP00000310170,ENSP00000320147,ENSP00000327048,ENSP00000350815,ENSP00000357669,ENSP00000358525,ENSP00000363149,ENSP00000363804,ENSP00000365380,ENSP00000405890,ENSP00000434024,ENSP00000471921	BHLHE40,BIRC5,CBX7,CDK2,E2F3,EPAS1,EZH2,FOSL1,FOXP3,H2AFX,KAT2B,KLF4,LMO2,MAF,NGF,NPR1,NR3C1,NR3C2,PBX1,RUNX1,SNAPC4,SOX4,SPDEF,SPIB,TFAP2C
GO:0044062	regulation of excretion	2	26	0.0173	ENSP00000290271,ENSP00000357669	NPR1,STC1
GO:0045589	regulation of regulatory T cell differentiation	2	26	0.0173	ENSP00000300305,ENSP00000365380	FOXP3,RUNX1
GO:0048333	mesodermal cell differentiation	2	26	0.0173	ENSP00000242208,ENSP00000363804	INHBA,KLF4
GO:0071900	regulation of protein serine/threonine kinase activity	6	488	0.0173	ENSP00000263317,ENSP00000263754,ENSP00000264498,ENSP00000308815,ENSP00000320147,ENSP00000358525	CCL19,EZH2,FGF2,KAT2B,NGF,NOX4
GO:0072678	T cell migration	2	26	0.0173	ENSP00000305416,ENSP00000379140	CXCL12,S1PR1
GO:0090025	regulation of monocyte chemotaxis	2	26	0.0173	ENSP00000379140,ENSP00000422591	CXCL12,SLIT2
GO:1902036	regulation of hematopoietic stem cell differentiation	2	26	0.0173	ENSP00000257818,ENSP00000300305	LMO2,RUNX1
GO:0030099	myeloid cell differentiation	4	203	0.0175	ENSP00000242208,ENSP00000263734,ENSP00000300305,ENSP00000308815	CCL19,EPAS1,INHBA,RUNX1
GO:0051896	regulation of protein kinase B signaling	4	203	0.0175	ENSP00000263317,ENSP00000264498,ENSP00000308815,ENSP00000363804	CCL19,FGF2,KLF4,NOX4
GO:0032970	regulation of actin filament-based process	5	338	0.0177	ENSP00000263317,ENSP00000290271,ENSP00000305416,ENSP00000379140,ENSP00000422591	CXCL12,NOX4,S1PR1,SLIT2,STC1
GO:0042752	regulation of circadian rhythm	3	98	0.0178	ENSP00000256495,ENSP00000320147,ENSP00000360687	BHLHE40,EZH2,PTGDS
GO:0045665	negative regulation of neuron differentiation	4	205	0.0178	ENSP00000172229,ENSP00000231721,ENSP00000405890,ENSP00000422591	NGFR,PBX1,SEMA3G,SLIT2
GO:0051591	response to cAMP	3	98	0.0178	ENSP00000263317,ENSP00000290271,ENSP00000310170	FOSL1,NOX4,STC1
GO:0071480	cellular response to gamma radiation	2	27	0.0178	ENSP00000263317,ENSP00000434024	H2AFX,NOX4
GO:0016525	negative regulation of angiogenesis	3	99	0.018	ENSP00000172229,ENSP00000357669,ENSP00000363804	KLF4,NGFR,NPR1
GO:0030183	B cell differentiation	3	99	0.018	ENSP00000309338,ENSP00000376544,ENSP00000482457	CD79B,CLCF1,PLCG2
GO:0045937	positive regulation of phosphate metabolic process	9	1052	0.0182	ENSP00000242208,ENSP00000263317,ENSP00000264498,ENSP00000308815,ENSP00000309338,ENSP00000320147,ENSP00000321999,ENSP00000349493,ENSP00000358525	CCL19,CLCF1,EZH2,FGF2,GUCA2A,INHBA,NGF,NOX4,PTH1R
GO:0043066	negative regulation of apoptotic process	8	859	0.0187	ENSP00000172229,ENSP00000301633,ENSP00000304133,ENSP00000308815,ENSP00000309338,ENSP00000358525,ENSP00000363804,ENSP00000379140	BIRC5,CCL19,CLCF1,CXCL12,KLF4,NGF,NGFR,SCG2
GO:0002262	myeloid cell homeostasis	3	102	0.0192	ENSP00000242208,ENSP00000263734,ENSP00000365380	EPAS1,FOXP3,INHBA
GO:0009887	animal organ morphogenesis	8	865	0.0193	ENSP00000242208,ENSP00000244745,ENSP00000264498,ENSP00000290271,ENSP00000305416,ENSP00000328169,ENSP00000405890,ENSP00000422591	FGF2,INHBA,JAG2,PBX1,S1PR1,SLIT2,SOX4,STC1
GO:0044260	cellular macromolecule metabolic process	29	6413	0.0193	ENSP00000201031,ENSP00000216133,ENSP00000231509,ENSP00000242208,ENSP00000244745,ENSP00000256495,ENSP00000257818,ENSP00000262904,ENSP00000263734,ENSP00000263754,ENSP00000264498,ENSP00000266970,ENSP00000298532,ENSP00000300305,ENSP00000301633,ENSP00000304133,ENSP00000308815,ENSP00000310170,ENSP00000320147,ENSP00000327048,ENSP00000350815,ENSP00000357669,ENSP00000363149,ENSP00000363804,ENSP00000365380…	BHLHE40,BIRC5,CBX7,CCL19,CDK2,E2F3,EPAS1,EZH2,FGF2,FOSL1,FOXP3,H2AFX,INHBA,KAT2B,KLF4,LMO2,MAF,NPR1,NR3C1,NR3C2,PBX1,RUNX1,SCG2,SNAPC4,SOX4,SPDEF,SPIB,TFAP2C,TLR7
GO:0044087	regulation of cellular component biogenesis	8	867	0.0195	ENSP00000263317,ENSP00000263754,ENSP00000300305,ENSP00000305416,ENSP00000308815,ENSP00000310170,ENSP00000314807,ENSP00000422591	CCL19,FOSL1,IL1RAP,KAT2B,NOX4,RUNX1,S1PR1,SLIT2
GO:0032270	positive regulation of cellular protein metabolic process	11	1496	0.0196	ENSP00000172229,ENSP00000242208,ENSP00000244745,ENSP00000263317,ENSP00000264498,ENSP00000308815,ENSP00000309338,ENSP00000320147,ENSP00000358525,ENSP00000363804,ENSP00000365380	CCL19,CLCF1,EZH2,FGF2,FOXP3,INHBA,KLF4,NGF,NGFR,NOX4,SOX4
GO:0043372	positive regulation of CD4-positive, alpha-beta T cell differentiation	2	29	0.0196	ENSP00000308815,ENSP00000365380	CCL19,FOXP3
GO:0010564	regulation of cell cycle process	7	684	0.0199	ENSP00000244745,ENSP00000263754,ENSP00000266970,ENSP00000301633,ENSP00000320147,ENSP00000363804,ENSP00000405890	BIRC5,CDK2,EZH2,KAT2B,KLF4,PBX1,SOX4
GO:0021700	developmental maturation	4	216	0.0203	ENSP00000263734,ENSP00000305416,ENSP00000308815,ENSP00000321999	CCL19,EPAS1,PTH1R,S1PR1
GO:0051704	multi-organism process	14	2222	0.0213	ENSP00000172229,ENSP00000263754,ENSP00000290271,ENSP00000308815,ENSP00000310170,ENSP00000328169,ENSP00000336868,ENSP00000354416,ENSP00000356213,ENSP00000365380,ENSP00000370034,ENSP00000379140,ENSP00000434024,ENSP00000482457	CCL19,CCL28,CENPA,CXCL12,FOSL1,FOXP3,H2AFX,JAG2,KAT2B,NGFR,PLCG2,STC1,TLR7,VIP
GO:0080134	regulation of response to stress	10	1299	0.0217	ENSP00000264498,ENSP00000308815,ENSP00000323929,ENSP00000363804,ENSP00000365380,ENSP00000370034,ENSP00000379140,ENSP00000383115,ENSP00000434024,ENSP00000482457	A2M,CCL19,COLEC12,CXCL12,FGF2,FOXP3,H2AFX,KLF4,PLCG2,TLR7
GO:0050869	negative regulation of B cell activation	2	31	0.0218	ENSP00000242208,ENSP00000365380	FOXP3,INHBA
GO:2000758	positive regulation of peptidyl-lysine acetylation	2	31	0.0218	ENSP00000244745,ENSP00000365380	FOXP3,SOX4
GO:0009790	embryo development	8	890	0.0221	ENSP00000242208,ENSP00000244745,ENSP00000263734,ENSP00000264498,ENSP00000310170,ENSP00000328169,ENSP00000363804,ENSP00000405890	EPAS1,FGF2,FOSL1,INHBA,JAG2,KLF4,PBX1,SOX4
GO:0022402	cell cycle process	8	890	0.0221	ENSP00000242208,ENSP00000244745,ENSP00000251496,ENSP00000263754,ENSP00000266970,ENSP00000301633,ENSP00000320147,ENSP00000336868	BIRC5,CDK2,CENPA,EZH2,INHBA,KAT2B,NCAPG,SOX4
GO:0051050	positive regulation of transport	8	892	0.0223	ENSP00000242208,ENSP00000244745,ENSP00000290271,ENSP00000308815,ENSP00000314807,ENSP00000357669,ENSP00000379140,ENSP00000482457	CCL19,CXCL12,IL1RAP,INHBA,NPR1,PLCG2,SOX4,STC1
GO:1903532	positive regulation of secretion by cell	5	364	0.0224	ENSP00000242208,ENSP00000244745,ENSP00000308815,ENSP00000314807,ENSP00000379140	CCL19,CXCL12,IL1RAP,INHBA,SOX4
GO:0042110	T cell activation	4	225	0.0227	ENSP00000244745,ENSP00000308815,ENSP00000328169,ENSP00000365380	CCL19,FOXP3,JAG2,SOX4
GO:0043537	negative regulation of blood vessel endothelial cell migration	2	32	0.0227	ENSP00000264498,ENSP00000363804	FGF2,KLF4
GO:0042493	response to drug	8	900	0.0231	ENSP00000231509,ENSP00000242208,ENSP00000266970,ENSP00000308815,ENSP00000310170,ENSP00000320147,ENSP00000363804,ENSP00000422591	CCL19,CDK2,EZH2,FOSL1,INHBA,KLF4,NR3C1,SLIT2
GO:0044238	primary metabolic process	36	8808	0.0231	ENSP00000172229,ENSP00000201031,ENSP00000216133,ENSP00000231509,ENSP00000242208,ENSP00000244745,ENSP00000256495,ENSP00000257818,ENSP00000262904,ENSP00000263317,ENSP00000263734,ENSP00000263754,ENSP00000264498,ENSP00000266970,ENSP00000298532,ENSP00000300305,ENSP00000301633,ENSP00000304133,ENSP00000308815,ENSP00000310170,ENSP00000314807,ENSP00000320147,ENSP00000323929,ENSP00000327048,ENSP00000350815…	A2M,BHLHE40,BIRC5,CBX7,CCL19,CDK2,E2F3,EPAS1,EZH2,FGF2,FOSL1,FOXP3,H2AFX,IL1RAP,INHBA,KAT2B,KLF4,LMO2,MAF,NGF,NGFR,NOX4,NPR1,NR3C1,NR3C2,PBX1,PLCG2,PTGDS,RUNX1,SCG2,SNAPC4,SOX4,SPDEF,SPIB,TFAP2C,TLR7
GO:0032675	regulation of interleukin-6 production	3	112	0.0233	ENSP00000314807,ENSP00000365380,ENSP00000370034	FOXP3,IL1RAP,TLR7
GO:0042542	response to hydrogen peroxide	3	112	0.0233	ENSP00000310170,ENSP00000320147,ENSP00000363804	EZH2,FOSL1,KLF4
GO:0043408	regulation of MAPK cascade	7	712	0.0236	ENSP00000242208,ENSP00000263317,ENSP00000264498,ENSP00000308815,ENSP00000320147,ENSP00000358525,ENSP00000363804	CCL19,EZH2,FGF2,INHBA,KLF4,NGF,NOX4
GO:0043552	positive regulation of phosphatidylinositol 3-kinase activity	2	33	0.0236	ENSP00000264498,ENSP00000308815	CCL19,FGF2
GO:0045165	cell fate commitment	4	230	0.024	ENSP00000263734,ENSP00000328169,ENSP00000363804,ENSP00000365380	EPAS1,FOXP3,JAG2,KLF4
GO:0045785	positive regulation of cell adhesion	5	375	0.0245	ENSP00000300305,ENSP00000308815,ENSP00000354416,ENSP00000365380,ENSP00000379140	CCL19,CCL28,CXCL12,FOXP3,RUNX1
GO:0006915	apoptotic process	8	915	0.0246	ENSP00000172229,ENSP00000231509,ENSP00000242208,ENSP00000293825,ENSP00000301633,ENSP00000328169,ENSP00000358525,ENSP00000422591	BIRC5,INHBA,JAG2,NGF,NGFR,NR3C1,SLIT2,TNFSF12
GO:0032989	cellular component morphogenesis	7	720	0.0246	ENSP00000172229,ENSP00000263317,ENSP00000290271,ENSP00000358525,ENSP00000379140,ENSP00000379616,ENSP00000422591	CXCL12,MYH11,NGF,NGFR,NOX4,SLIT2,STC1
GO:0043114	regulation of vascular permeability	2	34	0.0246	ENSP00000357669,ENSP00000422591	NPR1,SLIT2
GO:0045622	regulation of T-helper cell differentiation	2	34	0.0246	ENSP00000308815,ENSP00000365380	CCL19,FOXP3
GO:0045787	positive regulation of cell cycle	5	376	0.0246	ENSP00000244745,ENSP00000266970,ENSP00000301633,ENSP00000310170,ENSP00000405890	BIRC5,CDK2,FOSL1,PBX1,SOX4
GO:0050853	B cell receptor signaling pathway	2	34	0.0246	ENSP00000376544,ENSP00000482457	CD79B,PLCG2
GO:0051928	positive regulation of calcium ion transport	3	115	0.0246	ENSP00000290271,ENSP00000379140,ENSP00000482457	CXCL12,PLCG2,STC1
GO:0007219	Notch signaling pathway	3	116	0.0247	ENSP00000263754,ENSP00000328169,ENSP00000405890	JAG2,KAT2B,PBX1
GO:0110053	regulation of actin filament organization	4	235	0.0252	ENSP00000263317,ENSP00000305416,ENSP00000379140,ENSP00000422591	CXCL12,NOX4,S1PR1,SLIT2
GO:0048598	embryonic morphogenesis	6	545	0.0253	ENSP00000242208,ENSP00000244745,ENSP00000264498,ENSP00000328169,ENSP00000363804,ENSP00000405890	FGF2,INHBA,JAG2,KLF4,PBX1,SOX4
GO:0050919	negative chemotaxis	2	35	0.0253	ENSP00000231721,ENSP00000422591	SEMA3G,SLIT2
GO:0090022	regulation of neutrophil chemotaxis	2	35	0.0253	ENSP00000308815,ENSP00000422591	CCL19,SLIT2
GO:0050864	regulation of B cell activation	3	118	0.0256	ENSP00000242208,ENSP00000309338,ENSP00000365380	CLCF1,FOXP3,INHBA
GO:1903317	regulation of protein maturation	3	118	0.0256	ENSP00000244745,ENSP00000301633,ENSP00000323929	A2M,BIRC5,SOX4
GO:0022414	reproductive process	10	1350	0.0261	ENSP00000201031,ENSP00000242208,ENSP00000263734,ENSP00000266970,ENSP00000290271,ENSP00000310170,ENSP00000328169,ENSP00000405890,ENSP00000422591,ENSP00000434024	CDK2,EPAS1,FOSL1,H2AFX,INHBA,JAG2,PBX1,SLIT2,STC1,TFAP2C
GO:0098801	regulation of renal system process	2	36	0.0264	ENSP00000290271,ENSP00000357669	NPR1,STC1
GO:0051494	negative regulation of cytoskeleton organization	3	121	0.027	ENSP00000263754,ENSP00000305416,ENSP00000422591	KAT2B,S1PR1,SLIT2
GO:0045058	T cell selection	2	37	0.0275	ENSP00000328169,ENSP00000365380	FOXP3,JAG2
GO:0050851	antigen receptor-mediated signaling pathway	3	122	0.0275	ENSP00000365380,ENSP00000376544,ENSP00000482457	CD79B,FOXP3,PLCG2
GO:0051345	positive regulation of hydrolase activity	7	742	0.0275	ENSP00000172229,ENSP00000264498,ENSP00000305416,ENSP00000308815,ENSP00000320147,ENSP00000323929,ENSP00000358525	A2M,CCL19,EZH2,FGF2,NGF,NGFR,S1PR1
GO:0090049	regulation of cell migration involved in sprouting angiogenesis	2	37	0.0275	ENSP00000264498,ENSP00000363804	FGF2,KLF4
GO:0003008	system process	12	1827	0.0276	ENSP00000242208,ENSP00000263317,ENSP00000263734,ENSP00000301633,ENSP00000305416,ENSP00000310170,ENSP00000320147,ENSP00000328169,ENSP00000357669,ENSP00000379140,ENSP00000379616,ENSP00000422591	BIRC5,CXCL12,EPAS1,EZH2,FOSL1,INHBA,JAG2,MYH11,NOX4,NPR1,S1PR1,SLIT2
GO:0031401	positive regulation of protein modification process	9	1149	0.0277	ENSP00000242208,ENSP00000244745,ENSP00000263317,ENSP00000264498,ENSP00000308815,ENSP00000309338,ENSP00000320147,ENSP00000358525,ENSP00000365380	CCL19,CLCF1,EZH2,FGF2,FOXP3,INHBA,NGF,NOX4,SOX4
GO:0001818	negative regulation of cytokine production	4	245	0.0279	ENSP00000242208,ENSP00000311733,ENSP00000363804,ENSP00000365380	CMKLR1,FOXP3,INHBA,KLF4
GO:0001937	negative regulation of endothelial cell proliferation	2	38	0.0282	ENSP00000172229,ENSP00000304133	NGFR,SCG2
GO:0034614	cellular response to reactive oxygen species	3	124	0.0282	ENSP00000266970,ENSP00000320147,ENSP00000363804	CDK2,EZH2,KLF4
GO:1903672	positive regulation of sprouting angiogenesis	2	38	0.0282	ENSP00000264498,ENSP00000363804	FGF2,KLF4
GO:1903047	mitotic cell cycle process	6	564	0.0283	ENSP00000242208,ENSP00000244745,ENSP00000251496,ENSP00000266970,ENSP00000301633,ENSP00000336868	BIRC5,CDK2,CENPA,INHBA,NCAPG,SOX4
GO:0043085	positive regulation of catalytic activity	10	1381	0.0292	ENSP00000172229,ENSP00000263317,ENSP00000264498,ENSP00000305416,ENSP00000308815,ENSP00000320147,ENSP00000323929,ENSP00000349493,ENSP00000358525,ENSP00000363804	A2M,CCL19,EZH2,FGF2,GUCA2A,KLF4,NGF,NGFR,NOX4,S1PR1
GO:0001822	kidney development	4	251	0.0297	ENSP00000244745,ENSP00000264498,ENSP00000405890,ENSP00000422591	FGF2,PBX1,SLIT2,SOX4
GO:0040029	regulation of gene expression, epigenetic	4	251	0.0297	ENSP00000201031,ENSP00000263754,ENSP00000320147,ENSP00000434024	EZH2,H2AFX,KAT2B,TFAP2C
GO:0051249	regulation of lymphocyte activation	5	401	0.0297	ENSP00000242208,ENSP00000300305,ENSP00000308815,ENSP00000309338,ENSP00000365380	CCL19,CLCF1,FOXP3,INHBA,RUNX1
GO:0001558	regulation of cell growth	5	402	0.0298	ENSP00000231721,ENSP00000242208,ENSP00000357669,ENSP00000379140,ENSP00000422591	CXCL12,INHBA,NPR1,SEMA3G,SLIT2
GO:0007548	sex differentiation	4	252	0.0299	ENSP00000201031,ENSP00000242208,ENSP00000405890,ENSP00000422591	INHBA,PBX1,SLIT2,TFAP2C
GO:1902533	positive regulation of intracellular signal transduction	8	959	0.0299	ENSP00000263317,ENSP00000264498,ENSP00000308815,ENSP00000309338,ENSP00000320147,ENSP00000357669,ENSP00000358525,ENSP00000370034	CCL19,CLCF1,EZH2,FGF2,NGF,NOX4,NPR1,TLR7
GO:0051402	neuron apoptotic process	2	40	0.0302	ENSP00000172229,ENSP00000358525	NGF,NGFR
GO:0062013	positive regulation of small molecule metabolic process	3	129	0.0303	ENSP00000263754,ENSP00000321999,ENSP00000349493	GUCA2A,KAT2B,PTH1R
GO:0050671	positive regulation of lymphocyte proliferation	3	130	0.0309	ENSP00000308815,ENSP00000309338,ENSP00000365380	CCL19,CLCF1,FOXP3
GO:0022602	ovulation cycle process	2	41	0.0313	ENSP00000242208,ENSP00000422591	INHBA,SLIT2
GO:0030217	T cell differentiation	3	131	0.0313	ENSP00000244745,ENSP00000328169,ENSP00000365380	FOXP3,JAG2,SOX4
GO:0051251	positive regulation of lymphocyte activation	4	260	0.0324	ENSP00000300305,ENSP00000308815,ENSP00000309338,ENSP00000365380	CCL19,CLCF1,FOXP3,RUNX1
GO:0060563	neuroepithelial cell differentiation	2	42	0.0324	ENSP00000244745,ENSP00000328169	JAG2,SOX4
GO:0006807	nitrogen compound metabolic process	34	8349	0.0327	ENSP00000172229,ENSP00000201031,ENSP00000216133,ENSP00000231509,ENSP00000242208,ENSP00000244745,ENSP00000256495,ENSP00000257818,ENSP00000262904,ENSP00000263317,ENSP00000263734,ENSP00000263754,ENSP00000264498,ENSP00000266970,ENSP00000298532,ENSP00000300305,ENSP00000301633,ENSP00000304133,ENSP00000308815,ENSP00000310170,ENSP00000314807,ENSP00000320147,ENSP00000323929,ENSP00000327048,ENSP00000350815…	A2M,BHLHE40,BIRC5,CBX7,CCL19,CDK2,E2F3,EPAS1,EZH2,FGF2,FOSL1,FOXP3,H2AFX,IL1RAP,INHBA,KAT2B,KLF4,LMO2,MAF,NGF,NGFR,NOX4,NPR1,NR3C1,NR3C2,PBX1,RUNX1,SCG2,SNAPC4,SOX4,SPDEF,SPIB,TFAP2C,TLR7
GO:0048754	branching morphogenesis of an epithelial tube	3	134	0.0328	ENSP00000264498,ENSP00000405890,ENSP00000422591	FGF2,PBX1,SLIT2
GO:0006584	catecholamine metabolic process	2	43	0.0334	ENSP00000263734,ENSP00000357669	EPAS1,NPR1
GO:0060412	ventricular septum morphogenesis	2	43	0.0334	ENSP00000244745,ENSP00000422591	SLIT2,SOX4
GO:0010955	negative regulation of protein processing	2	44	0.0345	ENSP00000301633,ENSP00000323929	A2M,BIRC5
GO:0048662	negative regulation of smooth muscle cell proliferation	2	44	0.0345	ENSP00000357669,ENSP00000363804	KLF4,NPR1
GO:0050663	cytokine secretion	2	44	0.0345	ENSP00000308815,ENSP00000314807	CCL19,IL1RAP
GO:0000077	DNA damage checkpoint	3	138	0.0347	ENSP00000244745,ENSP00000266970,ENSP00000434024	CDK2,H2AFX,SOX4
GO:0001658	branching involved in ureteric bud morphogenesis	2	45	0.0355	ENSP00000264498,ENSP00000405890	FGF2,PBX1
GO:0048247	lymphocyte chemotaxis	2	45	0.0355	ENSP00000308815,ENSP00000379140	CCL19,CXCL12
GO:0090068	positive regulation of cell cycle process	4	273	0.0367	ENSP00000244745,ENSP00000266970,ENSP00000301633,ENSP00000405890	BIRC5,CDK2,PBX1,SOX4
GO:0003179	heart valve morphogenesis	2	46	0.0368	ENSP00000244745,ENSP00000422591	SLIT2,SOX4
GO:0070372	regulation of ERK1 and ERK2 cascade	4	274	0.0369	ENSP00000263317,ENSP00000264498,ENSP00000308815,ENSP00000363804	CCL19,FGF2,KLF4,NOX4
GO:0043086	negative regulation of catalytic activity	7	809	0.0387	ENSP00000172229,ENSP00000263754,ENSP00000301633,ENSP00000323929,ENSP00000358525,ENSP00000363804,ENSP00000422591	A2M,BIRC5,KAT2B,KLF4,NGF,NGFR,SLIT2
GO:0001890	placenta development	3	145	0.0388	ENSP00000263734,ENSP00000290271,ENSP00000310170	EPAS1,FOSL1,STC1
GO:0071704	organic substance metabolic process	36	9135	0.0389	ENSP00000172229,ENSP00000201031,ENSP00000216133,ENSP00000231509,ENSP00000242208,ENSP00000244745,ENSP00000256495,ENSP00000257818,ENSP00000262904,ENSP00000263317,ENSP00000263734,ENSP00000263754,ENSP00000264498,ENSP00000266970,ENSP00000298532,ENSP00000300305,ENSP00000301633,ENSP00000304133,ENSP00000308815,ENSP00000310170,ENSP00000314807,ENSP00000320147,ENSP00000323929,ENSP00000327048,ENSP00000350815…	A2M,BHLHE40,BIRC5,CBX7,CCL19,CDK2,E2F3,EPAS1,EZH2,FGF2,FOSL1,FOXP3,H2AFX,IL1RAP,INHBA,KAT2B,KLF4,LMO2,MAF,NGF,NGFR,NOX4,NPR1,NR3C1,NR3C2,PBX1,PLCG2,PTGDS,RUNX1,SCG2,SNAPC4,SOX4,SPDEF,SPIB,TFAP2C,TLR7
GO:0045747	positive regulation of Notch signaling pathway	2	48	0.0392	ENSP00000263754,ENSP00000328169	JAG2,KAT2B
GO:0048469	cell maturation	3	146	0.0392	ENSP00000263734,ENSP00000308815,ENSP00000321999	CCL19,EPAS1,PTH1R
GO:0032102	negative regulation of response to external stimulus	4	281	0.0395	ENSP00000264498,ENSP00000363804,ENSP00000365380,ENSP00000422591	FGF2,FOXP3,KLF4,SLIT2
GO:0002762	negative regulation of myeloid leukocyte differentiation	2	49	0.0402	ENSP00000242208,ENSP00000300305	INHBA,RUNX1
GO:0000902	cell morphogenesis	6	626	0.0408	ENSP00000172229,ENSP00000263317,ENSP00000290271,ENSP00000358525,ENSP00000379140,ENSP00000422591	CXCL12,NGF,NGFR,NOX4,SLIT2,STC1
GO:0000281	mitotic cytokinesis	2	50	0.0414	ENSP00000301633,ENSP00000336868	BIRC5,CENPA
GO:0021879	forebrain neuron differentiation	2	50	0.0414	ENSP00000242208,ENSP00000422591	INHBA,SLIT2
GO:0048260	positive regulation of receptor-mediated endocytosis	2	50	0.0414	ENSP00000308815,ENSP00000482457	CCL19,PLCG2
GO:0051347	positive regulation of transferase activity	6	630	0.0416	ENSP00000263317,ENSP00000264498,ENSP00000308815,ENSP00000320147,ENSP00000358525,ENSP00000363804	CCL19,EZH2,FGF2,KLF4,NGF,NOX4
GO:0001666	response to hypoxia	4	288	0.0419	ENSP00000263317,ENSP00000263734,ENSP00000290271,ENSP00000379140	CXCL12,EPAS1,NOX4,STC1
GO:2001238	positive regulation of extrinsic apoptotic signaling pathway	2	51	0.0425	ENSP00000242208,ENSP00000293825	INHBA,TNFSF12
GO:0007093	mitotic cell cycle checkpoint	3	153	0.043	ENSP00000244745,ENSP00000266970,ENSP00000301633	BIRC5,CDK2,SOX4
GO:0048738	cardiac muscle tissue development	3	154	0.0436	ENSP00000263317,ENSP00000305416,ENSP00000379616	MYH11,NOX4,S1PR1
GO:0072089	stem cell proliferation	2	52	0.0438	ENSP00000264498,ENSP00000300305	FGF2,RUNX1
GO:0001894	tissue homeostasis	3	155	0.044	ENSP00000263317,ENSP00000263734,ENSP00000321999	EPAS1,NOX4,PTH1R
GO:0007265	Ras protein signal transduction	3	155	0.044	ENSP00000172229,ENSP00000264498,ENSP00000266970	CDK2,FGF2,NGFR
GO:0006338	chromatin remodeling	3	156	0.0446	ENSP00000263754,ENSP00000336868,ENSP00000365380	CENPA,FOXP3,KAT2B
GO:0009628	response to abiotic stimulus	8	1052	0.0446	ENSP00000256495,ENSP00000263317,ENSP00000263734,ENSP00000290271,ENSP00000310170,ENSP00000370034,ENSP00000379140,ENSP00000434024	BHLHE40,CXCL12,EPAS1,FOSL1,H2AFX,NOX4,STC1,TLR7
GO:0097190	apoptotic signaling pathway	4	295	0.0446	ENSP00000172229,ENSP00000242208,ENSP00000293825,ENSP00000358525	INHBA,NGF,NGFR,TNFSF12
GO:0032655	regulation of interleukin-12 production	2	53	0.0447	ENSP00000308815,ENSP00000311733	CCL19,CMKLR1
GO:0032663	regulation of interleukin-2 production	2	53	0.0447	ENSP00000300305,ENSP00000365380	FOXP3,RUNX1
GO:0043388	positive regulation of DNA binding	2	53	0.0447	ENSP00000358525,ENSP00000363804	KLF4,NGF
GO:0051897	positive regulation of protein kinase B signaling	3	157	0.0448	ENSP00000263317,ENSP00000264498,ENSP00000308815	CCL19,FGF2,NOX4
GO:0007420	brain development	6	650	0.0453	ENSP00000242208,ENSP00000305416,ENSP00000320147,ENSP00000379140,ENSP00000422591,ENSP00000434024	CXCL12,EZH2,H2AFX,INHBA,S1PR1,SLIT2
GO:0010676	positive regulation of cellular carbohydrate metabolic process	2	54	0.0453	ENSP00000263754,ENSP00000321999	KAT2B,PTH1R
GO:0043549	regulation of kinase activity	7	849	0.0453	ENSP00000263317,ENSP00000263754,ENSP00000264498,ENSP00000308815,ENSP00000320147,ENSP00000358525,ENSP00000363804	CCL19,EZH2,FGF2,KAT2B,KLF4,NGF,NOX4
GO:0050790	regulation of catalytic activity	13	2249	0.0453	ENSP00000172229,ENSP00000263317,ENSP00000263754,ENSP00000264498,ENSP00000301633,ENSP00000305416,ENSP00000308815,ENSP00000320147,ENSP00000323929,ENSP00000349493,ENSP00000358525,ENSP00000363804,ENSP00000422591	A2M,BIRC5,CCL19,EZH2,FGF2,GUCA2A,KAT2B,KLF4,NGF,NGFR,NOX4,S1PR1,SLIT2
GO:0060562	epithelial tube morphogenesis	4	298	0.0453	ENSP00000244745,ENSP00000264498,ENSP00000405890,ENSP00000422591	FGF2,PBX1,SLIT2,SOX4
GO:0071320	cellular response to cAMP	2	54	0.0453	ENSP00000263317,ENSP00000290271	NOX4,STC1
GO:2001236	regulation of extrinsic apoptotic signaling pathway	3	158	0.0453	ENSP00000242208,ENSP00000293825,ENSP00000304133	INHBA,SCG2,TNFSF12
GO:0032922	circadian regulation of gene expression	2	55	0.0462	ENSP00000172229,ENSP00000256495	BHLHE40,NGFR
GO:0071385	cellular response to glucocorticoid stimulus	2	55	0.0462	ENSP00000231509,ENSP00000290271	NR3C1,STC1
GO:0046903	secretion	8	1070	0.0469	ENSP00000242208,ENSP00000296370,ENSP00000304133,ENSP00000308815,ENSP00000314807,ENSP00000323929,ENSP00000356213,ENSP00000357669	A2M,CCL19,IL1RAP,INHBA,NPR1,S100P,SCG2,VIP
GO:0060759	regulation of response to cytokine stimulus	3	162	0.0471	ENSP00000300305,ENSP00000363804,ENSP00000422591	KLF4,RUNX1,SLIT2
GO:0043647	inositol phosphate metabolic process	2	56	0.0473	ENSP00000264498,ENSP00000482457	FGF2,PLCG2
GO:0007267	cell-cell signaling	8	1073	0.0474	ENSP00000201031,ENSP00000242208,ENSP00000244745,ENSP00000264498,ENSP00000356213,ENSP00000358525,ENSP00000363804,ENSP00000482457	FGF2,INHBA,KLF4,NGF,PLCG2,SOX4,TFAP2C,VIP
GO:0007417	central nervous system development	7	861	0.0476	ENSP00000242208,ENSP00000244745,ENSP00000305416,ENSP00000320147,ENSP00000379140,ENSP00000422591,ENSP00000434024	CXCL12,EZH2,H2AFX,INHBA,S1PR1,SLIT2,SOX4
GO:0021543	pallium development	3	163	0.0476	ENSP00000320147,ENSP00000422591,ENSP00000434024	EZH2,H2AFX,SLIT2
GO:0043087	regulation of GTPase activity	5	474	0.0477	ENSP00000305416,ENSP00000308815,ENSP00000320147,ENSP00000323929,ENSP00000422591	A2M,CCL19,EZH2,S1PR1,SLIT2
GO:0040008	regulation of growth	6	663	0.0484	ENSP00000231721,ENSP00000242208,ENSP00000264498,ENSP00000357669,ENSP00000379140,ENSP00000422591	CXCL12,FGF2,INHBA,NPR1,SEMA3G,SLIT2
GO:0051493	regulation of cytoskeleton organization	5	477	0.0485	ENSP00000263317,ENSP00000263754,ENSP00000305416,ENSP00000379140,ENSP00000422591	CXCL12,KAT2B,NOX4,S1PR1,SLIT2
GO:0022029	telencephalon cell migration	2	58	0.0496	ENSP00000379140,ENSP00000422591	CXCL12,SLIT2
GO:0034502	protein localization to chromosome	2	58	0.0496	ENSP00000320147,ENSP00000336868	CENPA,EZH2
GO:0060761	negative regulation of response to cytokine stimulus	2	58	0.0496	ENSP00000363804,ENSP00000422591	KLF4,SLIT2
